# Supplementary material for: A disulfidptosis-related lncRNAs signature in hepatocellular carcinoma: prognostic prediction, tumor immune microenvironment and drug susceptibility
Source: Sci Rep. 2024 Jan 7;14:746. doi: 10.1038/s41598-024-51459-z (PMC10772085; doi:10.1038/s41598-024-51459-z)
Supplement: Supplementary file 2 — Supplementary Information 1. [file 41598_2024_51459_MOESM2_ESM.xlsx]

## Sheet: Expression of MKLN1-AS
	Control group								HCC tissues group
NO.	Adjacent non-cancerous tissues	CT values of GAPDH	CT values of MKLN1-AS	△Ct=Ct（MKLN1-AS）-Ct（GAPDH）	Mean △Ct of control	△△Ct=△Ct-Mean △Ct of control	2^-△△Ct		HCC tissues	CT values of GAPDH	CT values of MKLN1-AS	△Ct=Ct（MKLN1-AS）-Ct（GAPDH）	Mean △Ct of control	△△Ct=△Ct-Mean △Ct of control	2^-△△Ct
1	cap2	15.0319	25.8004	10.7685	9.6489	1.11963	0.460213		ca2	15.0818	25.694	10.6122	9.6489	0.96333	0.512872
2	cap3	21.499	32.1483	10.6492		1.00033	0.499887		ca3	15.1924	26.2317	11.0393		1.39041	0.381455
3	cap4	17.1114	28.2293	11.1179		1.46902	0.361227		ca4	16.8422	25.3131	8.47094		-1.17796	2.26257
4	cap5	18.0348	28.5556	10.5208		0.871897	0.546428		ca5	17.149	25.3362	8.18718		-1.46172	2.75436
5	cap6	18.7728	30.4862	11.7134		2.06447	0.239073		ca6	17.6152	27.7776	10.1624		0.513462	0.700539
6	cap7	17.894	28.6728	10.7788		1.12991	0.456944		ca7	16.4673	27.8388	11.3715		1.72256	0.30301
7	cap8	17.5572	28.5005	10.9433		1.29437	0.407713		ca8	17.776	27.7854	10.0094		0.360479	0.778906
8	cap12	18.1956	29.1288	10.9332		1.2843	0.41057		ca12	16.0612	25.8329	9.77168		0.122788	0.918411
9	cap13	24.355	32.7347	8.37971		-1.26918	2.41025		ca13	20.562	30.5279	9.96593		0.31703	0.802721
10	cap15	18.59	29.2129	10.623		0.974098	0.509058		ca15	23.4625	31.9602	8.49765		-1.15125	2.22106
11	cap16	17.8454	26.9235	9.07806		-0.570831	1.48538		ca16	17.8445	24.7741	6.92955		-2.71935	6.58575
12	cap17	17.8567	27.744	9.88733		0.238434	0.847665		ca17	17.9565	26.4989	8.54244		-1.10646	2.15316
13	cap18	17.5454	27.3471	9.80169		0.152794	0.899507		ca18	15.1055	26.4822	11.3767		1.72785	0.301901
14	cap20	25.0204	35.811	10.7907		1.14179	0.453196		ca20	22.496	30.4192	7.92328		-1.72561	3.3072
15	cap21	18.3324	28.1851	9.85273		0.203838	0.868237		ca21	16.666	26.0307	9.36464		-0.284256	1.21778
16	cap22	19.0495	28.4697	9.42012		-0.228775	1.17184		ca22	13.9603	24.1654	10.2051		0.556168	0.680106
17	cap23	19.1267	28.0155	8.88878		-0.760115	1.69363		ca23	17.2729	25.5657	8.29276		-1.35614	2.55999
18	cap25	18.3995	27.5754	9.17594		-0.472956	1.38795		ca25	17.7324	26.1528	8.42044		-1.22846	2.34316
19	cap26	23.581	31.4735	7.89246		-1.75643	3.37861		ca26	23.0599	32.0564	8.99654		-0.652351	1.57173
20	cap28	17.934	26.9403	9.00634		-0.642559	1.5611		ca28	16.8176	25.883	9.06542		-0.583471	1.49845
21	cap29	18.6262	27.7496	9.12346		-0.525434	1.43937		ca29	16.0124	25.97	9.95758		0.308687	0.807376
22	cap30	17.1398	27.0358	9.896		0.247101	0.842588		ca30	16.6709	25.8191	9.1482		-0.500694	1.41489
23	cap33	17.9079	28.0618	10.1538		0.50495	0.704685		ca33	16.6477	25.5475	8.8998		-0.749092	1.68073
24	cap34	16.7215	26.071	9.34949		-0.299406	1.23064		ca34	14.6398	24.1816	9.54177		-0.107123	1.07708
25	cap35	22.0817	32.1954	10.1137		0.464819	0.724562		ca35	19.4464	26.8	7.35355		-2.29535	4.90871
26	cap37	25.4228	33.272	7.84928		-1.79962	3.48128		ca37	19.1901	28.1677	8.97753		-0.671362	1.59258
27	cap39	17.0317	26.9162	9.88457		0.235674	0.849288		ca39	15.2387	24.4829	9.24422		-0.404674	1.32379
28	cap40	19.2047	28.403	9.19837		-0.450521	1.36653		ca40	18.0968	27.6302	9.5334		-0.115499	1.08335
29	cap41	20.3009	29.5941	9.29322		-0.355677	1.27959		ca41	22.1981	29.6206	7.42244		-2.22646	4.67983
30	cap42	17.8365	27.5568	9.72026		0.0713616	0.951739		ca42	17.2489	28.7747	11.5257		1.87683	0.27228
31	cap43	20.7306	29.6307	8.90014		-0.74876	1.68035		ca43	22.2632	33.2217	10.9586		1.30966	0.403415
32	cap44	22.8825	31.4083	8.52584		-1.12305	2.17808		ca44	21.5248	30.6143	9.08953		-0.55937	1.47363
33	cap47	20.9502	31.5597	10.6095		0.960627	0.513834		ca47	21.8493	28.9023	7.05305		-2.59585	6.04545
34	cap48	21.8156	29.7314	7.91583		-1.73306	3.32433		ca48	22.2424	30.2512	8.00882		-1.64007	3.11681
35	cap49	19.1421	28.2123	9.07022		-0.57868	1.49348		ca49	20.6499	28.6183	7.96844		-1.68046	3.2053
36	cap52	22.8141	32.0136	9.19947		-0.449425	1.3655		ca52	18.9989	27.727	8.72807		-0.920826	1.8932
37	cap53	22.6087	31.724	9.11533		-0.533569	1.44751		ca53	19.1698	28.2573	9.08749		-0.561401	1.4757
38	cap54	24.2063	31.9395	7.73326		-1.91564	3.77281		ca54	17.85	28.0705	10.2206		0.571684	0.672831
39	cap55	23.3948	30.6189	7.22416		-2.42474	5.36931		ca55	19.8179	28.3997	8.58178		-1.06712	2.09524
40	cap58	23.658	34.7979	11.14		1.49107	0.355748		ca58	23.4186	32.7063	9.28771		-0.361187	1.28448
41	cap59	22.7841	34.6816	11.8975		2.24865	0.21042		ca59	24.4647	34.1158	9.65107		0.00217447	0.998494
42	cap61	25.0264	33.6444	8.618		-1.0309	2.0433		ca61	26.1082	35.8523	9.74408		0.0951806	0.936155
43	cap63	25.4758	34.8871	9.41127		-0.237621	1.17905		ca63	24.4647	31.434	6.96926		-2.67964	6.40695
44	cap64	23.0723	35.8708	12.7985		3.14957	0.11269		ca64	17.0739	27.1612	10.0873		0.438364	0.737971
45	cap65	22.9518	30.9277	7.97589		-1.673	3.18877		ca65	20.4998	28.7005	8.20066		-1.44823	2.72874
46	cap66	17.9363	27.7243	9.78808		0.139189	0.90803		ca66	16.3395	27.7082	11.3687		1.71983	0.303585
47	cap67	16.9282	26.5912	9.66296		0.0140687	0.990296		ca67	17.2985	26.5963	9.29774		-0.351152	1.27558
48	cap68	16.9409	27.04	10.099		0.450138	0.731973		ca68	17.5147	26.2222	8.70756		-0.941337	1.92031
49	cap70	18.3091	27.9398	9.63071		-0.0181846	1.01268		ca70	17.8562	24.5058	6.64963		-2.99926	7.99592
50	cap71	23.407	31.7319	8.32492		-1.32397	2.50355		ca71	20.6758	28.6359	7.96009		-1.6888	3.22389
			Mean △Ct of control	9.6489

## Sheet: Expression of TMCC1-AS1
	Control group								HCC tissues group
NO.	Adjacent non-cancerous tissues	CT values of GAPDH	CT values of MKLN1-AS	△Ct=Ct（MKLN1-AS）-Ct（GAPDH）	Mean △Ct of control	△△Ct=△Ct-Mean △Ct of control	2^-△△Ct		HCC tissues	CT values of GAPDH	CT values of MKLN1-AS	△Ct=Ct（MKLN1-AS）-Ct（GAPDH）	Mean △Ct of control	△△Ct=△Ct-Mean △Ct of control	2^-△△Ct
1	cap2	15.6208	28.6294	13.0086	11.359	1.64961	0.318725		ca2	15.6467	28.2984	12.6516	11.359	1.29266	0.408198
2	cap3	22.6756	32.0205	9.3449		-2.01408	4.03923		ca3	15.8508	28.7521	12.9013		1.54233	0.34333
3	cap4	17.7039	30.9354	13.2315		1.87254	0.273093		ca4	17.4526	28.3088	10.8562		-0.502765	1.41693
4	cap6	20.6924	32.9728	12.2804		0.921418	0.52799		ca6	17.5711	29.2164	11.6453		0.286315	0.819994
5	cap7	18.2952	30.0917	11.7965		0.437514	0.738406		ca7	16.8139	26.6594	9.84553		-1.51345	2.85492
6	cap8	17.9512	29.9609	12.0096		0.650651	0.636993		ca8	18.1936	28.0023	9.80874		-1.55025	2.92867
7	cap13	21.9911	33.743	11.7519		0.392924	0.761584		ca13	21.4681	31.9753	10.5072		-0.851815	1.80477
8	cap15	21.3402	31.735	10.3948		-0.964213	1.951		ca15	23.321	34.1196	10.7987		-0.560315	1.47459
9	cap16	17.7001	31.3631	13.663		2.30402	0.202498		ca16	17.6336	27.5503	9.91662		-1.44236	2.71765
10	cap17	17.5287	30.5333	13.0046		1.64565	0.319603		ca17	17.7785	29.9749	12.1964		0.837403	0.55965
11	cap18	17.3456	29.3934	12.0478		0.688834	0.620355		ca18	14.771	26.6119	11.8409		0.48195	0.716009
12	cap20	21.1238	33.7726	12.6488		1.28984	0.408995		ca20	20.498	30.1952	9.69724		-1.66175	3.164
13	cap21	18.6675	31.1978	12.5303		1.17133	0.444013		ca21	16.7082	31.5803	14.872		3.51305	0.0875927
14	cap22	18.8915	29.8352	10.9438		-0.415227	1.33351		ca22	13.911	29.2384	15.3273		3.96834	0.0638868
15	cap23	18.0262	30.7392	12.713		1.35402	0.3912		ca23	16.9368	29.8951	12.9582		1.59927	0.330045
16	cap25	18.2492	29.4527	11.2035		-0.155446	1.11377		ca25	17.7546	28.2964	10.5417		-0.81725	1.76204
17	cap26	23.2299	32.7546	9.52462		-1.83437	3.56615		ca26	22.8777	34.2111	11.3334		-0.0255366	1.01786
18	cap27	19.6001	30.8989	11.2988		-0.0601588	1.04258		ca27	14.6922	28.7571	14.0648		2.70585	0.153271
19	cap28	17.7699	30.6613	12.8913		1.53235	0.345715		ca28	16.9131	27.9686	11.0555		-0.303514	1.23415
20	cap29	19.4238	30.9078	11.484		0.125022	0.91699		ca29	15.1822	28.2482	13.066		1.70706	0.306284
21	cap30	18.8035	31.3825	12.579		1.22	0.429283		ca30	18.0368	28.0462	10.0094		-1.34962	2.54845
22	cap33	17.8901	30.046	12.1559		0.796899	0.575585		ca33	17.3576	26.5862	9.22864		-2.13035	4.37822
23	cap34	17.1979	26.8978	9.6999		-1.65908	3.15815		ca34	16.0317	24.1379	8.10614		-3.25284	9.53241
24	cap35	23.9631	33.613	9.64983		-1.70916	3.2697		ca35	17.622	25.3629	7.74096		-3.61802	12.2781
25	cap37	23.9651	34.0807	10.1156		-1.24339	2.36754		ca37	18.2093	27.5045	9.29517		-2.06381	4.1809
26	cap38	23.3134	32.6649	9.35147		-2.00751	4.02088		ca38	20.1719	29.3967	9.22477		-2.13422	4.38998
27	cap39	17.151	26.5791	9.42811		-1.93087	3.81285		ca39	16.0901	25.0393	8.94922		-2.40977	5.31388
28	cap40	18.0444	27.6834	9.63895		-1.72003	3.29443		ca40	17.2808	25.6367	8.35586		-3.00313	8.01736
29	cap41	21.1117	30.6806	9.56887		-1.79011	3.45842		ca41	22.9408	33.3206	10.3799		-0.979121	1.97126
30	cap43	17.4846	27.6056	10.121		-1.23802	2.35874		ca42	17.4342	27.5711	10.1369		-1.2221	2.33286
31	cap44	20.1874	30.42	10.2326		-1.12641	2.18315		ca44	21.5878	34.3479	12.7601		1.40113	0.378632
32	cap45	22.6565	34.2676	11.6111		0.252137	0.839652		ca45	18.3751	30.2464	11.8712		0.512265	0.701121
33	cap47	21.2277	30.957	9.72931		-1.62967	3.09442		ca47	18.6355	27.4665	8.83095		-2.52803	5.76784
34	cap48	18.7345	29.464	10.7296		-0.629409	1.54693		ca48	19.6059	28.8177	9.21177		-2.14721	4.42972
35	cap49	16.539	28.9719	12.4329		1.07389	0.475037		ca49	17.5074	27.4402	9.93275		-1.42624	2.68745
36	cap50	15.374	28.8175	13.4435		2.08454	0.235771		ca50	15.0574	28.4529	13.3955		2.03648	0.243759
37	cap52	16.8309	28.7232	11.8923		0.533294	0.690975		ca52	15.5342	26.6657	11.1315		-0.227494	1.1708
38	cap53	19.8595	30.1682	10.3088		-1.05019	2.07081		ca53	16.5203	26.9741	10.4538		-0.905147	1.87273
39	cap54	21.482	31.663	10.181		-1.17801	2.26264		ca54	17.2304	27.4112	10.1809		-1.17812	2.26282
40	cap55	20.6999	30.262	9.56215		-1.79683	3.47456		ca55	17.9913	29.4493	11.458		0.0990476	0.933649
41	cap58	23.5239	32.8463	9.32236		-2.03662	4.10284		ca58	19.8765	30.4069	10.5304		-0.828607	1.77597
42	cap59	24.668	34.7362	10.0682		-1.29076	2.44656		ca59	21.141	33.2748	12.1338		0.774835	0.584456
43	cap61	23.0807	35.4603	12.3796		1.02061	0.492907		ca61	24.1851	36.923	12.7378		1.37884	0.384528
44	cap63	23.6207	34.4485	10.8277		-0.531278	1.44521		ca63	22.6516	30.6054	7.95389		-3.40509	10.5934
45	cap64	25.2004	34.646	9.44557		-1.91341	3.76699		ca64	15.1578	27.7989	12.641		1.28204	0.411213
46	cap66	15.4716	27.8313	12.3597		1.00068	0.499763		ca66	14.4225	27.5114	13.0889		1.72993	0.301467
47	cap67	15.337	28.4935	13.1565		1.79753	0.287667		ca67	15.2465	27.0569	11.8105		0.45148	0.731292
48	cap68	14.8524	28.7895	13.9371		2.57812	0.167459		ca68	15.2494	25.4787	10.2293		-1.12971	2.18815
49	cap70	16.1984	30.8842	14.6858		3.3268	0.0996631		ca70	15.712	26.6054	10.8934		-0.465568	1.38086
50	cap71	21.252	32.815	11.563		0.204022	0.868127		ca71	18.4209	29.4	10.9791		-0.379849	1.30121
			Mean △Ct of control	11.359

## Sheet: Expression of Cell lines 
CT of GAPDH
	LO2	Hep G2	Huh-7	Hep-3B	MHCC-97H	QGY-7703	SMMC-7721	HCC-LM3
Test 1	10.7543	11.4656	10.4328	8.93976	11.3357	12.3262	9.36614	9.4975
Test 2	10.5341	11.0463	10.4332	8.98372	11.2455	12.2768	9.30376	9.70043
MEAN	10.6442	11.256	10.433	8.96174	11.2906	12.3015	9.33495	9.59897
CT of MKLN1-AS										MKLN1-AS relative expression	LO2	Hep G2	Huh-7	Hep-3B	MHCC-97H	QGY-7703	SMMC-7721	HCC-LM3
	LO2	Hep G2	Huh-7	Hep-3B	MHCC-97H	QGY-7703	SMMC-7721	HCC-LM3		△Ct	11.007	6.84244	9.05734	11.0789	10.1632	9.11304	11.7757	10.0277
Test 1	21.7612	18.308	19.4901	20.0187	21.4988	21.4393	21.1418	19.5252			11.2352	7.19455	9.04573	11.0194	10.2441	9.12376	11.8543	9.65146
Test 2	21.7693	18.2409	19.479	20.0031	21.4896	21.4006	21.1581	19.3519		Mean △Ct of control	11.1211
MEAN	21.7653	18.2745	19.4846	20.0109	21.4942	21.4199	21.1499	19.4385		△△Ct	-0.11413	-4.27865	-2.06375	-0.0421586	-0.957922	-2.00804	0.6546	-1.0934
											0.11413	-3.92654	-2.07536	-0.10167	-0.87697	-1.99733	0.733212	-1.46962
										2-△△Ct	1.08232	19.4089	4.1807	1.02965	1.94251	4.02236	0.635252	2.13377
											0.923939	15.2057	4.21448	1.07301	1.83651	3.99259	0.601563	2.76949
										P Value		0.016235	0.000641901	0.616593	0.0113606	0.000718564	0.0415469	0.0475274
CT of TMCC1-AS1										TMCC1-AS1 relative expression	LO2	Hep G2	Huh-7	Hep-3B	MHCC-97H	QGY-7703	SMMC-7721	HCC-LM3
	LO2	Hep G2	Huh-7	Hep-3B	MHCC-97H	QGY-7703	SMMC-7721	HCC-LM3		△Ct	15.284	12.3139	11.6937	12.964	12.4445	12.3675	14.5788	15.8373
Test 1	26.0383	23.7795	22.1265	21.9037	23.7802	24.6937	23.945	25.3349			15.283	12.6332	12.1951	12.8283	12.5437	11.9297	14.5941	16.1911
Test 2	25.8171	23.6795	22.6284	21.812	23.7892	24.2066	23.8979	25.8915		Mean △Ct of control	15.2835
MEAN	25.9277	23.7295	22.3774	21.8579	23.7847	24.4501	23.9214	25.6132		△△Ct	0.000489712	-2.96957	-3.58981	-2.31954	-2.83899	-2.91604	-0.704684	0.553856
											-0.000489712	-2.65033	-3.08835	-2.45518	-2.73984	-3.35378	-0.689399	0.907575
										2-△△Ct	0.999661	7.83301	12.0404	4.99173	7.15518	7.54772	1.62979	0.681197
											1.00034	6.2781	8.50523	5.48381	6.67995	10.2232	1.61261	0.53308
										P Value		0.0160865	0.0344677	0.00335388	0.00160847	0.0275943	0.00019136	0.0337481

## Sheet: PCR results-CELL
Block Type	96alum
Chemistry	SYBR_GREEN
Experiment File Name	D:\lyq\2023-5-17 NKLN1-AS-TMCC1-AS1.eds
Experiment Run End Time	2023-05-17 14:06:13 PM CST
Instrument Type	sds7500
Passive Reference	ROX
Well	Sample Name	Target Name	Task	Reporter	RQ	RQ Min	RQ Max	Cт	Cт Mean	Cт SD	Automatic Ct Threshold	Ct Threshold	Automatic Baseline	Baseline Start	Baseline End	Efficiency	Tm1
A1	T2	GAPDH	UNKNOWN	SYBR				13.1938	13.119	0.105899	FALSE	0.10271	TRUE	3	9	1	85.7129
A2	T2	GAPDH	UNKNOWN	SYBR				13.0441	13.119	0.105899	FALSE	0.10271	TRUE	3	9	1	85.5291
A3	T2	MKLN1-AS	UNKNOWN	SYBR	2.7817	2.18287	3.54482	22.6605	22.6922	0.0447215	FALSE	0.10309	TRUE	3	19	1	84.9777
A4	T2	MKLN1-AS	UNKNOWN	SYBR	2.7817	2.18287	3.54482	22.7238	22.6922	0.0447215	FALSE	0.10309	TRUE	3	19	1	84.9777
A5	T2	TMCC1-AS1	UNKNOWN	SYBR	6.2387	3.65419	10.6512	25.0621	25.2251	0.230479	FALSE	0.108912	TRUE	3	21	1	83.1397
A6	T2	TMCC1-AS1	UNKNOWN	SYBR	6.2387	3.65419	10.6512	25.3881	25.2251	0.230479	FALSE	0.108912	TRUE	3	21	1	83.3235
A7	HCC-LM3	GAPDH	UNKNOWN	SYBR				13.4975	14.099	0.850598	FALSE	0.10309	TRUE	3	7	1	84.9777
A8	HCC-LM3	GAPDH	UNKNOWN	SYBR				14.7004	14.099	0.850598	FALSE	0.10309	TRUE	3	7	1	84.9777
A9	HCC-LM3	MKLN1-AS	UNKNOWN	SYBR	15.9582	13.656	18.6484	19.5252	19.4385	0.122535	FALSE	0.108912	TRUE	3	17	1	83.1397
A10	HCC-LM3	MKLN1-AS	UNKNOWN	SYBR	15.9582	13.656	18.6484	19.3519	19.4385	0.122535	FALSE	0.108912	TRUE	3	17	1	83.1397
A11	HCC-LM3	TMCC1-AS1	UNKNOWN	SYBR	6.9312	3.80049	10.0832	25.3349	25.6132	0.393608	FALSE	0.10271	TRUE	3	19	1	85.5291
A12	HCC-LM3	TMCC1-AS1	UNKNOWN	SYBR	6.9312	3.80049	10.0832	25.8915	25.6132	0.393608	FALSE	0.10271	TRUE	3	21	1	85.3453
B1	Hep G2	GAPDH	UNKNOWN	SYBR				11.4656	11.256	0.296446	FALSE	0.10309	TRUE	3	14	1	84.9777
B2	Hep G2	GAPDH	UNKNOWN	SYBR				11.0463	11.256	0.296446	FALSE	0.10309	TRUE	3	14	1	84.9777
B3	Hep G2	MKLN1-AS	UNKNOWN	SYBR	16.3439	8.67745	30.7835	18.308	18.2745	0.0474661	FALSE	0.108912	TRUE	3	20	1	83.1397
B4	Hep G2	MKLN1-AS	UNKNOWN	SYBR	16.3439	8.67745	30.7835	18.2409	18.2745	0.0474661	FALSE	0.108912	TRUE	3	22	1	83.1397
B5	Hep G2	TMCC1-AS1	UNKNOWN	SYBR	2.04065	0.0547765	76.0224	23.7795	23.6595	1.6897	FALSE	0.10271	TRUE	3	6	1	85.5291
B6	Hep G2	TMCC1-AS1	UNKNOWN	SYBR	2.04065	0.0547765	76.0224	23.6795	23.6595	1.6897	FALSE	0.10271	TRUE	3	6	1	85.3453
C1	Huh-7	GAPDH	UNKNOWN	SYBR				10.4328	10.433	0.000314921	FALSE	0.10309	TRUE	3	15	1	84.9777
C2	Huh-7	GAPDH	UNKNOWN	SYBR				10.4332	10.433	0.000314921	FALSE	0.10309	TRUE	3	16	1	84.9777
C3	Huh-7	MKLN1-AS	UNKNOWN	SYBR	3.99345	3.92746	4.06055	19.4901	19.4846	0.00789529	FALSE	0.108912	TRUE	3	18	1	83.1397
C4	Huh-7	MKLN1-AS	UNKNOWN	SYBR	3.99345	3.92746	4.06055	19.479	19.4846	0.00789529	FALSE	0.108912	TRUE	3	18	1	83.1397
C5	Huh-7	TMCC1-AS1	UNKNOWN	SYBR	7.12939	3.07675	16.5201	22.1265	22.3466	0.398487	FALSE	0.10271	TRUE	3	5	1	85.5291
C6	Huh-7	TMCC1-AS1	UNKNOWN	SYBR	7.12939	3.07675	16.5201	22.6284	22.3466	0.398487	FALSE	0.10271	TRUE	3	5	1	85.3453
D1	Hep-3B	GAPDH	UNKNOWN	SYBR				8.93976	8.96174	0.0310848	FALSE	0.10309	TRUE	3	16	1	84.9777
D2	Hep-3B	GAPDH	UNKNOWN	SYBR				8.98372	8.96174	0.0310848	FALSE	0.10309	TRUE	3	16	1	84.9777
D3	Hep-3B	MKLN1-AS	UNKNOWN	SYBR	1	0.932828	1.07201	20.0187	20.0109	0.0109959	FALSE	0.108912	TRUE	3	18	1	83.1397
D4	Hep-3B	MKLN1-AS	UNKNOWN	SYBR	1	0.932828	1.07201	20.0031	20.0109	0.0109959	FALSE	0.108912	TRUE	3	22	1	83.1397
D5	Hep-3B	TMCC1-AS1	UNKNOWN	SYBR	1	0.0045859	218.06	21.9037	21.9037	2.55322	FALSE	0.10271	TRUE	3	7	1	85.7129
D6	Hep-3B	TMCC1-AS1	UNKNOWN	SYBR	1	0.0045859	218.06	21.812	21.9037	2.55322	FALSE	0.10271	TRUE	3	7	1	85.7129
E1	MHCC-97H	GAPDH	UNKNOWN	SYBR				11.3357	11.2906	0.0637658	FALSE	0.10309	TRUE	3	17	1	84.4263
E2	MHCC-97H	GAPDH	UNKNOWN	SYBR				11.2455	11.2906	0.0637658	FALSE	0.10309	TRUE	3	17	1	84.4263
E3	MHCC-97H	MKLN1-AS	UNKNOWN	SYBR	1.79693	1.56973	2.05701	21.4988	21.4942	0.00652366	FALSE	0.108912	TRUE	3	19	1	83.1397
E4	MHCC-97H	MKLN1-AS	UNKNOWN	SYBR	1.79693	1.56973	2.05701	21.4896	21.4942	0.00652366	FALSE	0.108912	TRUE	3	21	1	83.1397
E5	MHCC-97H	TMCC1-AS1	UNKNOWN	SYBR	3.37127	0.744328	15.2694	23.7802	24.2847	0.713451	FALSE	0.10271	TRUE	3	8	1	85.7129
E6	MHCC-97H	TMCC1-AS1	UNKNOWN	SYBR	3.37127	0.744328	15.2694	23.7892	24.2847	0.713451	FALSE	0.10271	TRUE	3	6	1	85.5291
F1	QGY-7703	GAPDH	UNKNOWN	SYBR				12.3262	12.3015	0.033978	FALSE	0.10309	TRUE	3	17	1	84.7939
F2	QGY-7703	GAPDH	UNKNOWN	SYBR				12.2768	12.3015	0.033978	FALSE	0.10309	TRUE	3	17	1	84.7939
F3	QGY-7703	MKLN1-AS	UNKNOWN	SYBR	1.90629	0.0896906	40.5165	21.4393	21.4199	0.0273395	FALSE	0.108912	TRUE	3	20	1	82.9559
F4	QGY-7703	MKLN1-AS	UNKNOWN	SYBR	1.90629	0.0896906	40.5165	21.4006	21.4199	0.0273395	FALSE	0.108912	TRUE	3	20	1	82.9559
F5	QGY-7703	TMCC1-AS1	UNKNOWN	SYBR	3.02888	0.130948	70.0591	24.6937	24.4501	0.344442	FALSE	0.10271	TRUE	3	5	1	85.5291
F6	QGY-7703	TMCC1-AS1	UNKNOWN	SYBR	3.02888	0.130948	70.0591	24.2066	24.4501	0.344442	FALSE	0.10271	TRUE	3	5	1	85.5291
G1	SMMC-7721	GAPDH	UNKNOWN	SYBR				9.36614	9.33495	0.0441126	FALSE	0.10309	TRUE	3	17	1	84.9777
G2	SMMC-7721	GAPDH	UNKNOWN	SYBR				9.30376	9.33495	0.0441126	FALSE	0.10309	TRUE	3	17	1	84.9777
G3	SMMC-7721	MKLN1-AS	UNKNOWN	SYBR	0.588119	0.534219	0.647457	21.1418	21.1499	0.0114747	FALSE	0.108912	TRUE	3	20	1	83.1397
G4	SMMC-7721	MKLN1-AS	UNKNOWN	SYBR	0.588119	0.534219	0.647457	21.1581	21.1499	0.0114747	FALSE	0.108912	TRUE	3	20	1	83.1397
G5	SMMC-7721	TMCC1-AS1	UNKNOWN	SYBR	1.118	0.99499	1.25622	23.945	23.9214	0.0333048	FALSE	0.10271	TRUE	3	7	1	85.7129
G6	SMMC-7721	TMCC1-AS1	UNKNOWN	SYBR	1.118	0.99499	1.25622	23.8979	23.9214	0.0333048	FALSE	0.10271	TRUE	3	6	1	85.5291
H1	LO2	GAPDH	UNKNOWN	SYBR				10.7543	10.6442	0.155674	FALSE	0.10309	TRUE	3	18	1	84.9777
H2	LO2	GAPDH	UNKNOWN	SYBR				10.5341	10.6442	0.155674	FALSE	0.10309	TRUE	3	18	1	84.9777
H3	LO2	MKLN1-AS	UNKNOWN	SYBR	0.951375	0.684981	1.32137	21.7612	21.7653	0.00573062	FALSE	0.108912	TRUE	3	22	1	83.1397
H4	LO2	MKLN1-AS	UNKNOWN	SYBR	0.951375	0.684981	1.32137	21.7693	21.7653	0.00573062	FALSE	0.108912	TRUE	3	22	1	83.1397
H5	LO2	TMCC1-AS1	UNKNOWN	SYBR	0.689622	0.433041	1.09823	26.0383	25.9277	0.156367	FALSE	0.10271	TRUE	3	9	1	85.3452
H6	LO2	TMCC1-AS1	UNKNOWN	SYBR	0.689622	0.433041	1.09823	25.8171	25.9277	0.156367	FALSE	0.10271	TRUE	3	7	1	85.4235
Analysis Type	Singleplex
Endogenous Control	GAPDH
RQ Min/Max Confidence Level	95.0
Reference Sample	GAPDH

## Sheet: PCR results-MKLN1-AS-1
Block Type	96alum
Chemistry	SYBR_GREEN
Experiment File Name	D:\lyq\2023-5-6 MKLN1-AS.eds
Experiment Run End Time	2023-05-06 12:35:21 PM CST
Instrument Type	sds7500
Passive Reference	ROX
Well	Sample Name	Target Name	Task	Reporter	RQ	RQ Min	RQ Max	Cт	Cт Mean	Cт SD	Ct Threshold	Automatic Baseline	Tm1
G1	ca12	GAPDH	UNKNOWN	SYBR				16.0475	16.0612	0.085532	0.0779346	TRUE	85.4269
G2	ca12	GAPDH	UNKNOWN	SYBR				15.9834	16.0612	0.085532	0.0779346	TRUE	85.4269
G3	ca12	GAPDH	UNKNOWN	SYBR				16.1528	16.0612	0.085532	0.0779346	TRUE	85.4269
G7	ca12	MKLN1-AS	UNKNOWN	SYBR	1.99562	1.76841	2.25203	25.7581	25.8329	0.0672258	0.202878	TRUE	84.8491
G8	ca12	MKLN1-AS	UNKNOWN	SYBR	1.99562	1.76841	2.25203	25.8882	25.8329	0.0672258	0.202878	TRUE	84.6566
G9	ca12	MKLN1-AS	UNKNOWN	SYBR	1.99562	1.76841	2.25203	25.8525	25.8329	0.0672258	0.202878	TRUE	84.6566
G4	ca13	GAPDH	UNKNOWN	SYBR				20.4875	20.562	0.130581	0.0779346	TRUE	85.2343
G5	ca13	GAPDH	UNKNOWN	SYBR				20.4857	20.562	0.130581	0.0779346	TRUE	85.2343
G6	ca13	GAPDH	UNKNOWN	SYBR				20.7128	20.562	0.130581	0.0779346	TRUE	85.4269
G10	ca13	MKLN1-AS	UNKNOWN	SYBR	1.74424	1.41011	2.15753	30.3671	30.5279	0.139914	0.202878	TRUE	84.464
G11	ca13	MKLN1-AS	UNKNOWN	SYBR	1.74424	1.41011	2.15753	30.5953	30.5279	0.139914	0.202878	TRUE	84.464
G12	ca13	MKLN1-AS	UNKNOWN	SYBR	1.74424	1.41011	2.15753	30.6214	30.5279	0.139914	0.202878	TRUE	84.464
A1	ca2	GAPDH	UNKNOWN	SYBR				15.221	15.0818	0.123814	0.0779346	TRUE	85.6194
A2	ca2	GAPDH	UNKNOWN	SYBR				15.0403	15.0818	0.123814	0.0779346	TRUE	85.4269
A3	ca2	GAPDH	UNKNOWN	SYBR				14.9841	15.0818	0.123814	0.0779346	TRUE	85.4269
A7	ca2	MKLN1-AS	UNKNOWN	SYBR	1.11442	0.916058	1.35574	25.5587	25.694	0.125664	0.202878	TRUE	85.0417
A8	ca2	MKLN1-AS	UNKNOWN	SYBR	1.11442	0.916058	1.35574	25.7163	25.694	0.125664	0.202878	TRUE	84.8491
A9	ca2	MKLN1-AS	UNKNOWN	SYBR	1.11442	0.916058	1.35574	25.807	25.694	0.125664	0.202878	TRUE	84.8491
B1	ca3	GAPDH	UNKNOWN	SYBR				15.0726	15.1924	0.148718	0.0779346	TRUE	85.4269
B2	ca3	GAPDH	UNKNOWN	SYBR				15.1457	15.1924	0.148718	0.0779346	TRUE	85.4269
B3	ca3	GAPDH	UNKNOWN	SYBR				15.3589	15.1924	0.148718	0.0779346	TRUE	85.4269
B7	ca3	MKLN1-AS	UNKNOWN	SYBR	0.828867	0.681808	1.00765	26.1303	26.2317	0.0937143	0.202878	TRUE	84.8491
B8	ca3	MKLN1-AS	UNKNOWN	SYBR	0.828867	0.681808	1.00765	26.2496	26.2317	0.0937143	0.202878	TRUE	84.8491
B9	ca3	MKLN1-AS	UNKNOWN	SYBR	0.828867	0.681808	1.00765	26.3152	26.2317	0.0937143	0.202878	TRUE	84.8491
C1	ca4	GAPDH	UNKNOWN	SYBR				16.8531	16.8422	0.0216887	0.0779346	TRUE	85.4269
C2	ca4	GAPDH	UNKNOWN	SYBR				16.8563	16.8422	0.0216887	0.0779346	TRUE	85.4269
C3	ca4	GAPDH	UNKNOWN	SYBR				16.8172	16.8422	0.0216887	0.0779346	TRUE	85.4269
C7	ca4	MKLN1-AS	UNKNOWN	SYBR	4.91634	4.41843	5.47037	25.2158	25.3131	0.0936247	0.202878	TRUE	84.8491
C8	ca4	MKLN1-AS	UNKNOWN	SYBR	4.91634	4.41843	5.47037	25.3212	25.3131	0.0936247	0.202878	TRUE	84.8491
C9	ca4	MKLN1-AS	UNKNOWN	SYBR	4.91634	4.41843	5.47037	25.4025	25.3131	0.0936247	0.202878	TRUE	84.6566
D1	ca5	GAPDH	UNKNOWN	SYBR				17.1642	17.149	0.0139832	0.0779346	TRUE	85.812
D2	ca5	GAPDH	UNKNOWN	SYBR				17.1462	17.149	0.0139832	0.0779346	TRUE	85.6194
D3	ca5	GAPDH	UNKNOWN	SYBR				17.1367	17.149	0.0139832	0.0779346	TRUE	85.6194
D7	ca5	MKLN1-AS	UNKNOWN	SYBR	5.98498	5.73686	6.24383	25.3068	25.3362	0.0354488	0.202878	TRUE	84.8491
D8	ca5	MKLN1-AS	UNKNOWN	SYBR	5.98498	5.73686	6.24383	25.3262	25.3362	0.0354488	0.202878	TRUE	84.6566
D9	ca5	MKLN1-AS	UNKNOWN	SYBR	5.98498	5.73686	6.24383	25.3756	25.3362	0.0354488	0.202878	TRUE	84.6566
E1	ca7	GAPDH	UNKNOWN	SYBR				16.4983	16.4673	0.0278141	0.0779346	TRUE	85.812
E2	ca7	GAPDH	UNKNOWN	SYBR				16.4589	16.4673	0.0278141	0.0779346	TRUE	85.6194
E3	ca7	GAPDH	UNKNOWN	SYBR				16.4446	16.4673	0.0278141	0.0779346	TRUE	85.6194
E7	ca7	MKLN1-AS	UNKNOWN	SYBR	0.658411	0.618892	0.700453	27.8654	27.8388	0.0482684	0.202878	TRUE	84.6566
E8	ca7	MKLN1-AS	UNKNOWN	SYBR	0.658411	0.618892	0.700453	27.783	27.8388	0.0482684	0.202878	TRUE	84.6566
E9	ca7	MKLN1-AS	UNKNOWN	SYBR	0.658411	0.618892	0.700453	27.8678	27.8388	0.0482684	0.202878	TRUE	84.6566
F1	ca8	GAPDH	UNKNOWN	SYBR				17.779	17.776	0.0401629	0.0779346	TRUE	85.4269
F2	ca8	GAPDH	UNKNOWN	SYBR				17.8146	17.776	0.0401629	0.0779346	TRUE	85.2343
F3	ca8	GAPDH	UNKNOWN	SYBR				17.7344	17.776	0.0401629	0.0779346	TRUE	85.2343
F7	ca8	MKLN1-AS	UNKNOWN	SYBR	1.69249	1.39913	2.04735	27.7229	27.7854	0.166539	0.202878	TRUE	84.6566
F8	ca8	MKLN1-AS	UNKNOWN	SYBR	1.69249	1.39913	2.04735	27.9741	27.7854	0.166539	0.202878	TRUE	84.464
F9	ca8	MKLN1-AS	UNKNOWN	SYBR	1.69249	1.39913	2.04735	27.6592	27.7854	0.166539	0.202878	TRUE	84.464
H1	cap12	GAPDH	UNKNOWN	SYBR				18.1977	18.1956	0.00714399	0.0779346	TRUE	85.6194
H2	cap12	GAPDH	UNKNOWN	SYBR				18.2015	18.1956	0.00714399	0.0779346	TRUE	85.6194
H3	cap12	GAPDH	UNKNOWN	SYBR				18.1877	18.1956	0.00714399	0.0779346	TRUE	85.4269
H7	cap12	MKLN1-AS	UNKNOWN	SYBR	0.892131	0.66318	1.20012	29.4366	29.1288	0.266817	0.202878	TRUE	84.6566
H8	cap12	MKLN1-AS	UNKNOWN	SYBR	0.892131	0.66318	1.20012	28.9621	29.1288	0.266817	0.202878	TRUE	84.6566
H9	cap12	MKLN1-AS	UNKNOWN	SYBR	0.892131	0.66318	1.20012	28.9878	29.1288	0.266817	0.202878	TRUE	84.6566
H4	cap13	GAPDH	UNKNOWN	SYBR				24.2563	24.355	0.0874785	0.0779346	TRUE	85.2343
H5	cap13	GAPDH	UNKNOWN	SYBR				24.4229	24.355	0.0874785	0.0779346	TRUE	85.2343
H6	cap13	GAPDH	UNKNOWN	SYBR				24.3858	24.355	0.0874785	0.0779346	TRUE	85.2343
H10	cap13	MKLN1-AS	UNKNOWN	SYBR	5.23725	2.62581	10.4459	32.7927	32.7347	0.615184	0.202878	TRUE	84.464
H11	cap13	MKLN1-AS	UNKNOWN	SYBR	5.23725	2.62581	10.4459	33.3188	32.7347	0.615184	0.202878	TRUE	84.6566
H12	cap13	MKLN1-AS	UNKNOWN	SYBR	5.23725	2.62581	10.4459	32.0926	32.7347	0.615184	0.202878	TRUE	84.6566
A4	cap2	GAPDH	UNKNOWN	SYBR				15.0946	15.0319	0.066129	0.0779346	TRUE	85.4269
A5	cap2	GAPDH	UNKNOWN	SYBR				14.9628	15.0319	0.066129	0.0779346	TRUE	85.4269
A6	cap2	GAPDH	UNKNOWN	SYBR				15.0382	15.0319	0.066129	0.0779346	TRUE	85.4269
A10	cap2	MKLN1-AS	UNKNOWN	SYBR	1	0.863414	1.15819	25.7763	25.8004	0.114444	0.202878	TRUE	84.8491
A11	cap2	MKLN1-AS	UNKNOWN	SYBR	1	0.863414	1.15819	25.7	25.8004	0.114444	0.202878	TRUE	84.8491
A12	cap2	MKLN1-AS	UNKNOWN	SYBR	1	0.863414	1.15819	25.925	25.8004	0.114444	0.202878	TRUE	84.8491
B4	cap3	GAPDH	UNKNOWN	SYBR				21.4674	21.499	0.0273838	0.0779346	TRUE	85.2343
B5	cap3	GAPDH	UNKNOWN	SYBR				21.5139	21.499	0.0273838	0.0779346	TRUE	85.2343
B6	cap3	GAPDH	UNKNOWN	SYBR				21.5158	21.499	0.0273838	0.0779346	TRUE	85.2343
B10	cap3	MKLN1-AS	UNKNOWN	SYBR	4.34484	3.97742	4.74619	30.1133	30.1483	0.0746557	0.202878	TRUE	84.6566
B11	cap3	MKLN1-AS	UNKNOWN	SYBR	4.34484	3.97742	4.74619	30.0975	30.1483	0.0746557	0.202878	TRUE	84.6566
B12	cap3	MKLN1-AS	UNKNOWN	SYBR	4.34484	3.97742	4.74619	30.234	30.1483	0.0746557	0.202878	TRUE	84.6566
C4	cap4	GAPDH	UNKNOWN	SYBR				17.0723	17.1114	0.0591395	0.0779346	TRUE	85.4269
C5	cap4	GAPDH	UNKNOWN	SYBR				17.0825	17.1114	0.0591395	0.0779346	TRUE	85.4269
C6	cap4	GAPDH	UNKNOWN	SYBR				17.1795	17.1114	0.0591395	0.0779346	TRUE	85.4269
C10	cap4	MKLN1-AS	UNKNOWN	SYBR	0.784912	0.682452	0.902755	28.233	28.2293	0.111137	0.202878	TRUE	84.6566
C11	cap4	MKLN1-AS	UNKNOWN	SYBR	0.784912	0.682452	0.902755	28.1164	28.2293	0.111137	0.202878	TRUE	84.6566
C12	cap4	MKLN1-AS	UNKNOWN	SYBR	0.784912	0.682452	0.902755	28.3386	28.2293	0.111137	0.202878	TRUE	84.8491
D4	cap5	GAPDH	UNKNOWN	SYBR				18.1027	18.0348	0.0637242	0.0779346	TRUE	85.6194
D5	cap5	GAPDH	UNKNOWN	SYBR				17.9764	18.0348	0.0637242	0.0779346	TRUE	85.6194
D6	cap5	GAPDH	UNKNOWN	SYBR				18.0252	18.0348	0.0637242	0.0779346	TRUE	85.6194
D10	cap5	MKLN1-AS	UNKNOWN	SYBR	1.18734	0.61596	2.28874	28.1833	28.5556	0.587215	0.202878	TRUE	84.6566
D11	cap5	MKLN1-AS	UNKNOWN	SYBR	1.18734	0.61596	2.28874	28.2509	28.5556	0.587215	0.202878	TRUE	84.6566
D12	cap5	MKLN1-AS	UNKNOWN	SYBR	1.18734	0.61596	2.28874	29.2325	28.5556	0.587215	0.202878	TRUE	84.8491
E4	cap7	GAPDH	UNKNOWN	SYBR				17.8994	17.894	0.0743206	0.0779346	TRUE	85.6194
E5	cap7	GAPDH	UNKNOWN	SYBR				17.9655	17.894	0.0743206	0.0779346	TRUE	85.4269
E6	cap7	GAPDH	UNKNOWN	SYBR				17.8172	17.894	0.0743206	0.0779346	TRUE	85.4269
E10	cap7	MKLN1-AS	UNKNOWN	SYBR	0.992897	0.907105	1.0868	28.6979	28.6728	0.0330372	0.202878	TRUE	84.464
E11	cap7	MKLN1-AS	UNKNOWN	SYBR	0.992897	0.907105	1.0868	28.6852	28.6728	0.0330372	0.202878	TRUE	84.464
E12	cap7	MKLN1-AS	UNKNOWN	SYBR	0.992897	0.907105	1.0868	28.6354	28.6728	0.0330372	0.202878	TRUE	84.6566
F4	cap8	GAPDH	UNKNOWN	SYBR				17.3193	17.5572	0.349117	0.0779346	TRUE	85.2343
F5	cap8	GAPDH	UNKNOWN	SYBR				17.958	17.5572	0.349117	0.0779346	TRUE	85.0417
F6	cap8	GAPDH	UNKNOWN	SYBR				17.3944	17.5572	0.349117	0.0779346	TRUE	85.2343
F10	cap8	MKLN1-AS	UNKNOWN	SYBR	0.885923	0.530319	1.47998	28.3415	28.5005	0.302346	0.202878	TRUE	84.464
F11	cap8	MKLN1-AS	UNKNOWN	SYBR	0.885923	0.530319	1.47998	28.3109	28.5005	0.302346	0.202878	TRUE	84.464
F12	cap8	MKLN1-AS	UNKNOWN	SYBR	0.885923	0.530319	1.47998	28.8492	28.5005	0.302346	0.202878	TRUE	84.464
Analysis Type	Singleplex
Endogenous Control	GAPDH
RQ Min/Max Confidence Level	95.0
Reference Sample

## Sheet: PCR results-MKLN1-AS-2
Block Type	96alum
Chemistry	SYBR_GREEN
Experiment File Name	D:\lyq\2023-5-6-2 MKLN1-AS.eds
Experiment Run End Time	2023-05-06 18:49:22 PM CST
Instrument Type	sds7500
Passive Reference	ROX
Well	Sample Name	Target Name	Task	Reporter	RQ	RQ Min	RQ Max	Cт	Cт Mean	Cт SD	Ct Threshold	Baseline Start	Baseline End	Efficiency	Tm1
A1	ca15	GAPDH	UNKNOWN	SYBR				23.7056	23.4625	0.343734	0.186308	3	19	1	85.2052
A2	ca15	GAPDH	UNKNOWN	SYBR				23.2195	23.4625	0.343734	0.186308	3	18	1	85.2052
A7	ca15	MKLN1-AS	UNKNOWN	SYBR	1.82386	0.813008	4.09153	31.8405	31.9602	0.169223	0.19811	3	27	1	84.626
A8	ca15	MKLN1-AS	UNKNOWN	SYBR	1.82386	0.813008	4.09153	32.0798	31.9602	0.169223	0.19811	3	27	1	84.626
C1	ca16	GAPDH	UNKNOWN	SYBR				17.9466	17.8445	0.144361	0.186308	3	13	1	85.3983
C2	ca16	GAPDH	UNKNOWN	SYBR				17.7425	17.8445	0.144361	0.186308	3	13	1	85.3983
C7	ca16	MKLN1-AS	UNKNOWN	SYBR	5.40798	2.72353	10.7384	24.568	24.7741	0.291481	0.19811	3	19	1	84.8191
C8	ca16	MKLN1-AS	UNKNOWN	SYBR	5.40798	2.72353	10.7384	24.9802	24.7741	0.291481	0.19811	3	20	1	84.8191
E1	ca17	GAPDH	UNKNOWN	SYBR				18.0247	17.9565	0.0964738	0.186308	3	13	1	85.5913
E2	ca17	GAPDH	UNKNOWN	SYBR				17.8883	17.9565	0.0964738	0.186308	3	13	1	85.5913
E7	ca17	MKLN1-AS	UNKNOWN	SYBR	1.7681	1.44229	2.16751	26.4957	26.4989	0.00451949	0.19811	3	21	1	84.626
E8	ca17	MKLN1-AS	UNKNOWN	SYBR	1.7681	1.44229	2.16751	26.5021	26.4989	0.00451949	0.19811	3	21	1	84.626
G1	ca21	GAPDH	UNKNOWN	SYBR				16.8339	16.666	0.237382	0.186308	3	12	1	85.7844
G2	ca21	GAPDH	UNKNOWN	SYBR				16.4982	16.666	0.237382	0.186308	3	11	1	85.7844
G7	ca21	MKLN1-AS	UNKNOWN	SYBR	1	0.560512	1.78408	26.1282	26.0307	0.137863	0.19811	3	21	1	84.8191
G8	ca21	MKLN1-AS	UNKNOWN	SYBR	1	0.560512	1.78408	25.9332	26.0307	0.137863	0.19811	3	21	1	84.626
A3	ca25	GAPDH	UNKNOWN	SYBR				17.908	17.7324	0.248416	0.186308	3	13	1	85.3983
A4	ca25	GAPDH	UNKNOWN	SYBR				17.5567	17.7324	0.248416	0.186308	3	12	1	85.3983
A9	ca25	MKLN1-AS	UNKNOWN	SYBR	1.92412	1.13948	3.24906	26.1545	26.1528	0.00235753	0.19811	3	21	1	84.8191
A10	ca25	MKLN1-AS	UNKNOWN	SYBR	1.92412	1.13948	3.24906	26.1511	26.1528	0.00235753	0.19811	3	21	1	84.8191
C3	ca26	GAPDH	UNKNOWN	SYBR				23.216	23.0599	0.220805	0.186308	3	18	1	85.0121
C4	ca26	GAPDH	UNKNOWN	SYBR				22.9038	23.0599	0.220805	0.186308	3	18	1	85.2052
C9	ca26	MKLN1-AS	UNKNOWN	SYBR	1.29064	0.316486	5.26331	32.5011	32.0564	0.628896	0.19811	3	28	1	84.4329
C10	ca26	MKLN1-AS	UNKNOWN	SYBR	1.29064	0.316486	5.26331	31.6117	32.0564	0.628896	0.19811	3	27	1	84.4329
E3	ca28	GAPDH	UNKNOWN	SYBR				16.7556	16.8176	0.0876304	0.186308	3	11	1	85.5913
E4	ca28	GAPDH	UNKNOWN	SYBR				16.8795	16.8176	0.0876304	0.186308	3	12	1	85.5913
E9	ca28	MKLN1-AS	UNKNOWN	SYBR	1.23047	0.982105	1.54165	25.9263	25.883	0.0612417	0.19811	3	21	1	84.626
E10	ca28	MKLN1-AS	UNKNOWN	SYBR	1.23047	0.982105	1.54165	25.8397	25.883	0.0612417	0.19811	3	21	1	84.626
G3	ca29	GAPDH	UNKNOWN	SYBR				16.1192	16.0124	0.151106	0.186308	3	11	1	85.5913
G4	ca29	GAPDH	UNKNOWN	SYBR				15.9055	16.0124	0.151106	0.186308	3	11	1	85.5913
G9	ca29	MKLN1-AS	UNKNOWN	SYBR	0.662989	0.414108	1.06145	25.8538	25.97	0.16423	0.19811	3	21	1	84.626
G10	ca29	MKLN1-AS	UNKNOWN	SYBR	0.662989	0.414108	1.06145	26.0861	25.97	0.16423	0.19811	3	21	1	84.626
A5	ca48	GAPDH	UNKNOWN	SYBR				22.2964	22.2424	0.0764712	0.186308	3	17	1	85.5913
A6	ca48	GAPDH	UNKNOWN	SYBR				22.1883	22.2424	0.0764712	0.186308	3	17	1	85.5913
A11	ca48	MKLN1-AS	UNKNOWN	SYBR	2.55941	1.36577	4.79627	30.0477	30.2512	0.287835	0.19811	3	25	1	84.8191
A12	ca48	MKLN1-AS	UNKNOWN	SYBR	2.55941	1.36577	4.79627	30.4547	30.2512	0.287835	0.19811	3	25	1	84.8191
C5	ca49	GAPDH	UNKNOWN	SYBR				20.7523	20.6499	0.144857	0.186308	3	16	1	85.3983
C6	ca49	GAPDH	UNKNOWN	SYBR				20.5475	20.6499	0.144857	0.186308	3	16	1	85.3983
C11	ca49	MKLN1-AS	UNKNOWN	SYBR	2.63208	1.52633	4.5389	28.467	28.6183	0.213968	0.19811	3	23	1	84.626
C12	ca49	MKLN1-AS	UNKNOWN	SYBR	2.63208	1.52633	4.5389	28.7696	28.6183	0.213968	0.19811	3	24	1	84.8191
E5	ca54	GAPDH	UNKNOWN	SYBR				18.0067	17.85	0.221745	0.186308	3	13	1	85.2052
E6	ca54	GAPDH	UNKNOWN	SYBR				17.6932	17.85	0.221745	0.186308	3	13	1	85.2052
E11	ca54	MKLN1-AS	UNKNOWN	SYBR	0.552505	0.345731	0.882945	28.0816	28.0705	0.0157191	0.19811	3	23	1	84.626
E12	ca54	MKLN1-AS	UNKNOWN	SYBR	0.552505	0.345731	0.882945	28.0594	28.0705	0.0157191	0.19811	3	23	1	84.626
G5	ca55	GAPDH	UNKNOWN	SYBR				19.8983	19.8179	0.113714	0.186308	3	15	1	85.2052
G6	ca55	GAPDH	UNKNOWN	SYBR				19.7375	19.8179	0.113714	0.186308	3	15	1	85.2052
G11	ca55	MKLN1-AS	UNKNOWN	SYBR	1.72054	1.25842	2.35235	28.3324	28.3997	0.0952222	0.19811	3	23	1	84.626
G12	ca55	MKLN1-AS	UNKNOWN	SYBR	1.72054	1.25842	2.35235	28.467	28.3997	0.0952222	0.19811	3	23	1	84.626
B1	cap15	GAPDH	UNKNOWN	SYBR				21.5829	21.59	0.0100046	0.186308	3	16	1	85.3983
B2	cap15	GAPDH	UNKNOWN	SYBR				21.597	21.59	0.0100046	0.186308	3	17	1	85.2052
B7	cap15	MKLN1-AS	UNKNOWN	SYBR	3.34416	2.11296	5.29279	29.0592	29.2129	0.217484	0.19811	3	24	1	84.8191
B8	cap15	MKLN1-AS	UNKNOWN	SYBR	3.34416	2.11296	5.29279	29.3667	29.2129	0.217484	0.19811	3	24	1	84.626
D1	cap16	GAPDH	UNKNOWN	SYBR				17.7106	17.8454	0.190621	0.186308	3	12	1	85.3983
D2	cap16	GAPDH	UNKNOWN	SYBR				17.9802	17.8454	0.190621	0.186308	3	13	1	85.3983
D7	cap16	MKLN1-AS	UNKNOWN	SYBR	1.21974	0.776485	1.91603	26.8544	26.9235	0.0975946	0.19811	3	22	1	84.626
D8	cap16	MKLN1-AS	UNKNOWN	SYBR	1.21974	0.776485	1.91603	26.9925	26.9235	0.0975946	0.19811	3	22	1	84.626
F1	cap17	GAPDH	UNKNOWN	SYBR				17.7984	17.8567	0.0823907	0.186308	3	13	1	85.5913
F2	cap17	GAPDH	UNKNOWN	SYBR				17.9149	17.8567	0.0823907	0.186308	3	13	1	85.3983
F7	cap17	MKLN1-AS	UNKNOWN	SYBR	0.696073	0.584675	0.828696	27.7491	27.744	0.00712787	0.19811	3	23	1	84.626
F8	cap17	MKLN1-AS	UNKNOWN	SYBR	0.696073	0.584675	0.828696	27.739	27.744	0.00712787	0.19811	3	23	1	84.626
H1	cap21	GAPDH	UNKNOWN	SYBR				18.4514	18.3324	0.168287	0.186308	3	13	1	85.7844
H2	cap21	GAPDH	UNKNOWN	SYBR				18.2134	18.3324	0.168287	0.186308	3	13	1	85.7844
H7	cap21	MKLN1-AS	UNKNOWN	SYBR	0.712965	0.406739	1.24974	28.3309	28.1851	0.206186	0.19811	3	23	1	84.8191
H8	cap21	MKLN1-AS	UNKNOWN	SYBR	0.712965	0.406739	1.24974	28.0393	28.1851	0.206186	0.19811	3	23	1	84.626
B3	cap25	GAPDH	UNKNOWN	SYBR				18.2266	18.3995	0.244448	0.186308	3	13	1	85.2052
B4	cap25	GAPDH	UNKNOWN	SYBR				18.5723	18.3995	0.244448	0.186308	3	14	1	85.3983
B9	cap25	MKLN1-AS	UNKNOWN	SYBR	1.13974	0.577754	2.24836	27.427	27.5754	0.209849	0.19811	3	22	1	84.626
B10	cap25	MKLN1-AS	UNKNOWN	SYBR	1.13974	0.577754	2.24836	27.7238	27.5754	0.209849	0.19811	3	23	1	84.626
D3	cap26	GAPDH	UNKNOWN	SYBR				23.6752	23.581	0.133177	0.186308	3	19	1	85.2052
D4	cap26	GAPDH	UNKNOWN	SYBR				23.4868	23.581	0.133177	0.186308	3	18	1	85.2052
D9	cap26	MKLN1-AS	UNKNOWN	SYBR	2.7744	1.70139	4.52412	31.6077	31.4735	0.189815	0.19811	3	26	1	84.4329
D10	cap26	MKLN1-AS	UNKNOWN	SYBR	2.7744	1.70139	4.52412	31.3392	31.4735	0.189815	0.19811	3	26	1	84.4329
F3	cap28	GAPDH	UNKNOWN	SYBR				17.95	17.934	0.0226878	0.186308	3	13	1	85.5913
F4	cap28	GAPDH	UNKNOWN	SYBR				17.9179	17.934	0.0226878	0.186308	3	13	1	85.5913
F9	cap28	MKLN1-AS	UNKNOWN	SYBR	1.28192	1.18704	1.38437	26.9201	26.9403	0.0285425	0.19811	3	22	1	84.4329
F10	cap28	MKLN1-AS	UNKNOWN	SYBR	1.28192	1.18704	1.38437	26.9605	26.9403	0.0285425	0.19811	3	22	1	84.4329
H3	cap29	GAPDH	UNKNOWN	SYBR				18.8225	18.6262	0.277645	0.186308	3	14	1	85.7844
H4	cap29	GAPDH	UNKNOWN	SYBR				18.4299	18.6262	0.277645	0.186308	3	13	1	85.5913
H9	cap29	MKLN1-AS	UNKNOWN	SYBR	1.18196	0.650042	2.14913	27.7091	27.7496	0.0573925	0.19811	3	23	1	84.626
H10	cap29	MKLN1-AS	UNKNOWN	SYBR	1.18196	0.650042	2.14913	27.7902	27.7496	0.0573925	0.19811	3	23	1	84.626
B5	cap48	GAPDH	UNKNOWN	SYBR				21.846	21.8156	0.0429709	0.186308	3	17	1	85.3983
B6	cap48	GAPDH	UNKNOWN	SYBR				21.7852	21.8156	0.0429709	0.186308	3	17	1	85.3983
B11	cap48	MKLN1-AS	UNKNOWN	SYBR	2.72982	2.24914	3.31323	29.7888	29.7314	0.0811728	0.19811	3	25	1	84.626
B12	cap48	MKLN1-AS	UNKNOWN	SYBR	2.72982	2.24914	3.31323	29.674	29.7314	0.0811728	0.19811	3	25	1	84.8191
D5	cap49	GAPDH	UNKNOWN	SYBR				19.088	19.1421	0.0765603	0.186308	3	14	1	85.2052
D6	cap49	GAPDH	UNKNOWN	SYBR				19.1963	19.1421	0.0765603	0.186308	3	14	1	85.2052
D11	cap49	MKLN1-AS	UNKNOWN	SYBR	1.22639	0.963796	1.56054	28.1524	28.2123	0.0848143	0.19811	3	23	1	84.626
D12	cap49	MKLN1-AS	UNKNOWN	SYBR	1.22639	0.963796	1.56054	28.2723	28.2123	0.0848143	0.19811	3	23	1	84.626
F5	cap54	GAPDH	UNKNOWN	SYBR				24.2498	24.2063	0.0614751	0.186308	3	19	1	85.0121
F6	cap54	GAPDH	UNKNOWN	SYBR				24.1628	24.2063	0.0614751	0.186308	3	19	1	85.0121
F11	cap54	MKLN1-AS	UNKNOWN	SYBR	3.09809	0.891893	10.7616	31.5243	31.9395	0.587252	0.19811	3	26	1	84.4329
F12	cap54	MKLN1-AS	UNKNOWN	SYBR	3.09809	0.891893	10.7616	32.3548	31.9395	0.587252	0.19811	3	27	1	84.4329
H5	cap55	GAPDH	UNKNOWN	SYBR				23.1545	23.3948	0.339785	0.186308	3	18	1	85.2052
H6	cap55	GAPDH	UNKNOWN	SYBR				23.635	23.3948	0.339785	0.186308	3	19	1	85.2052
H11	cap55	MKLN1-AS	UNKNOWN	SYBR	4.40909	1.64474	11.8195	30.3918	30.6189	0.32123	0.19811	3	26	1	84.626
H12	cap55	MKLN1-AS	UNKNOWN	SYBR	4.40909	1.64474	11.8195	30.8461	30.6189	0.32123	0.19811	3	26	1	84.8191
Analysis Type	Singleplex
Endogenous Control	GAPDH
RQ Min/Max Confidence Level	95.0
Reference Sample

## Sheet: PCR results-MKLN1-AS-3
Block Type	96alum
Chemistry	SYBR_GREEN
Experiment File Name	D:\lyq\2023-5-5 MKLN1-AS.eds
Experiment Run End Time	2023-05-05 13:26:53 PM CST
Instrument Type	sds7500
Passive Reference	ROX
Well	Sample Name	Target Name	Task	Reporter	RQ	RQ Min	RQ Max	Cт	Cт Mean	Cт SD	Automatic Ct Threshold	Ct Threshold	Automatic Baseline	Baseline Start	Baseline End	Efficiency	Tm1
A1	ca30	GAPDH	UNKNOWN	SYBR				16.7602	16.6709	0.081079	TRUE	0.733316	TRUE	3	9	1	85.5246
A2	ca30	GAPDH	UNKNOWN	SYBR				16.6506	16.6709	0.081079	TRUE	0.733316	TRUE	3	8	1	85.5246
A3	ca30	GAPDH	UNKNOWN	SYBR				16.6019	16.6709	0.081079	TRUE	0.733316	TRUE	3	10	1	85.5246
A4	ca34	GAPDH	UNKNOWN	SYBR				14.3676	14.6398	0.243886	TRUE	0.733316	TRUE	3	5	1	85.3251
A5	ca34	GAPDH	UNKNOWN	SYBR				14.7132	14.6398	0.243886	TRUE	0.733316	TRUE	3	6	1	85.3251
A6	ca34	GAPDH	UNKNOWN	SYBR				14.8385	14.6398	0.243886	TRUE	0.733316	TRUE	3	6	1	85.3251
A7	ca32	MKLN1-AS	UNKNOWN	SYBR	2.53067	1.87011	3.42457	29.7288	29.9723	0.238815	TRUE	0.253316	TRUE	3	24	1	84.5275
A8	ca32	MKLN1-AS	UNKNOWN	SYBR	2.53067	1.87011	3.42457	29.982	29.9723	0.238815	TRUE	0.253316	TRUE	3	25	1	84.7269
A9	ca32	MKLN1-AS	UNKNOWN	SYBR	2.53067	1.87011	3.42457	30.2062	29.9723	0.238815	TRUE	0.253316	TRUE	3	25	1	84.5275
B1	cap30	GAPDH	UNKNOWN	SYBR				17.3973	17.1398	0.427858	TRUE	0.733316	TRUE	3	8	1	85.5246
B2	cap30	GAPDH	UNKNOWN	SYBR				16.6459	17.1398	0.427858	TRUE	0.733316	TRUE	1	2	1	85.3251
B3	cap30	GAPDH	UNKNOWN	SYBR				17.3763	17.1398	0.427858	TRUE	0.733316	TRUE	3	10	1	85.3251
B4	cap34	GAPDH	UNKNOWN	SYBR				16.7851	16.7215	0.0554852	TRUE	0.733316	TRUE	3	9	1	85.1257
B5	cap34	GAPDH	UNKNOWN	SYBR				16.6831	16.7215	0.0554852	TRUE	0.733316	TRUE	3	8	1	85.1257
B6	cap34	GAPDH	UNKNOWN	SYBR				16.6963	16.7215	0.0554852	TRUE	0.733316	TRUE	3	8	1	85.3251
B7	cap32	MKLN1-AS	UNKNOWN	SYBR	7.84806	4.3803	14.0612	31.9227	32.4896	0.519827	TRUE	0.253316	TRUE	3	26	1	84.5275
B8	cap32	MKLN1-AS	UNKNOWN	SYBR	7.84806	4.3803	14.0612	32.6021	32.4896	0.519827	TRUE	0.253316	TRUE	3	27	1	84.5275
B9	cap32	MKLN1-AS	UNKNOWN	SYBR	7.84806	4.3803	14.0612	32.944	32.4896	0.519827	TRUE	0.253316	TRUE	3	28	1	84.5275
C1	ca31	GAPDH	UNKNOWN	SYBR				22.2587	22.2771	0.0178826	TRUE	0.733316	TRUE	3	15	1	85.5246
C2	ca31	GAPDH	UNKNOWN	SYBR				22.2781	22.2771	0.0178826	TRUE	0.733316	TRUE	3	15	1	85.3251
C3	ca31	GAPDH	UNKNOWN	SYBR				22.2944	22.2771	0.0178826	TRUE	0.733316	TRUE	3	15	1	85.3251
C4	ca35	GAPDH	UNKNOWN	SYBR				19.5192	19.4464	0.0639977	TRUE	0.733316	TRUE	3	12	1	85.1257
C5	ca35	GAPDH	UNKNOWN	SYBR				19.4211	19.4464	0.0639977	TRUE	0.733316	TRUE	3	12	1	85.1257
C6	ca35	GAPDH	UNKNOWN	SYBR				19.399	19.4464	0.0639977	TRUE	0.733316	TRUE	3	12	1	85.1257
C7	ca33	MKLN1-AS	UNKNOWN	SYBR	1.99473	1.66455	2.3904	25.4715	25.5475	0.150621	TRUE	0.253316	TRUE	3	20	1	84.7269
C8	ca33	MKLN1-AS	UNKNOWN	SYBR	1.99473	1.66455	2.3904	25.45	25.5475	0.150621	TRUE	0.253316	TRUE	3	20	1	84.5275
C9	ca33	MKLN1-AS	UNKNOWN	SYBR	1.99473	1.66455	2.3904	25.721	25.5475	0.150621	TRUE	0.253316	TRUE	3	20	1	84.5275
D1	cap31	GAPDH	UNKNOWN	SYBR				25.5469	25.5682	0.051039	TRUE	0.733316	TRUE	3	18	1	85.1257
D2	cap31	GAPDH	UNKNOWN	SYBR				25.5312	25.5682	0.051039	TRUE	0.733316	TRUE	3	18	1	85.1257
D3	cap31	GAPDH	UNKNOWN	SYBR				25.6264	25.5682	0.051039	TRUE	0.733316	TRUE	3	19	1	84.9263
D4	cap35	GAPDH	UNKNOWN	SYBR				25.0594	25.0817	0.128965	TRUE	0.733316	TRUE	3	18	1	84.9263
D5	cap35	GAPDH	UNKNOWN	SYBR				24.9653	25.0817	0.128965	TRUE	0.733316	TRUE	3	17	1	84.9263
D6	cap35	GAPDH	UNKNOWN	SYBR				25.2204	25.0817	0.128965	TRUE	0.733316	TRUE	3	18	1	85.1257
D7	cap33	MKLN1-AS	UNKNOWN	SYBR	0.836334	0.710854	0.983963	27.9646	28.0618	0.115212	TRUE	0.253316	TRUE	3	23	1	84.5275
D8	cap33	MKLN1-AS	UNKNOWN	SYBR	0.836334	0.710854	0.983963	28.0316	28.0618	0.115212	TRUE	0.253316	TRUE	3	22	1	84.5275
D9	cap33	MKLN1-AS	UNKNOWN	SYBR	0.836334	0.710854	0.983963	28.1891	28.0618	0.115212	TRUE	0.253316	TRUE	3	23	1	84.5275
E1	ca32	GAPDH	UNKNOWN	SYBR				21.3591	21.4159	0.130705	TRUE	0.733316	TRUE	3	14	1	85.3251
E2	ca32	GAPDH	UNKNOWN	SYBR				21.3231	21.4159	0.130705	TRUE	0.733316	TRUE	3	13	1	85.3251
E3	ca32	GAPDH	UNKNOWN	SYBR				21.5654	21.4159	0.130705	TRUE	0.733316	TRUE	3	14	1	85.1257
E4	ca30	MKLN1-AS	UNKNOWN	SYBR	1.67922	1.42184	1.9832	25.8	25.8191	0.125895	TRUE	0.253316	TRUE	3	20	1	84.5275
E5	ca30	MKLN1-AS	UNKNOWN	SYBR	1.67922	1.42184	1.9832	25.7038	25.8191	0.125895	TRUE	0.253316	TRUE	3	20	1	84.7269
E6	ca30	MKLN1-AS	UNKNOWN	SYBR	1.67922	1.42184	1.9832	25.9535	25.8191	0.125895	TRUE	0.253316	TRUE	3	20	1	84.7269
E7	ca34	MKLN1-AS	UNKNOWN	SYBR	1.2783	0.951713	1.71695	24.0637	24.1816	0.10498	TRUE	0.253316	TRUE	3	18	1	84.5275
E8	ca34	MKLN1-AS	UNKNOWN	SYBR	1.2783	0.951713	1.71695	24.2159	24.1816	0.10498	TRUE	0.253316	TRUE	3	19	1	84.5275
E9	ca34	MKLN1-AS	UNKNOWN	SYBR	1.2783	0.951713	1.71695	24.2651	24.1816	0.10498	TRUE	0.253316	TRUE	3	19	1	84.5275
F1	cap32	GAPDH	UNKNOWN	SYBR				25.4891	25.5659	0.0723602	TRUE	0.733316	TRUE	3	18	1	85.3251
F2	cap32	GAPDH	UNKNOWN	SYBR				25.5758	25.5659	0.0723602	TRUE	0.733316	TRUE	3	18	1	85.1257
F3	cap32	GAPDH	UNKNOWN	SYBR				25.6328	25.5659	0.0723602	TRUE	0.733316	TRUE	3	18	1	85.1257
F4	cap30	MKLN1-AS	UNKNOWN	SYBR	1	0.616309	1.62256	26.9642	27.0358	0.0818174	TRUE	0.253316	TRUE	3	21	1	84.5275
F5	cap30	MKLN1-AS	UNKNOWN	SYBR	1	0.616309	1.62256	27.0182	27.0358	0.0818174	TRUE	0.253316	TRUE	3	21	1	84.5275
F6	cap30	MKLN1-AS	UNKNOWN	SYBR	1	0.616309	1.62256	27.125	27.0358	0.0818174	TRUE	0.253316	TRUE	3	22	1	84.7269
F7	cap34	MKLN1-AS	UNKNOWN	SYBR	1.46054	1.18627	1.79823	25.8852	26.071	0.178782	TRUE	0.253316	TRUE	3	20	1	84.5275
F8	cap34	MKLN1-AS	UNKNOWN	SYBR	1.46054	1.18627	1.79823	26.086	26.071	0.178782	TRUE	0.253316	TRUE	3	21	1	84.5275
F9	cap34	MKLN1-AS	UNKNOWN	SYBR	1.46054	1.18627	1.79823	26.2418	26.071	0.178782	TRUE	0.253316	TRUE	3	21	1	84.3281
G1	ca33	GAPDH	UNKNOWN	SYBR				16.6639	16.6477	0.0619412	TRUE	0.733316	TRUE	3	9	1	85.5246
G2	ca33	GAPDH	UNKNOWN	SYBR				16.5793	16.6477	0.0619412	TRUE	0.733316	TRUE	3	8	1	85.3251
G3	ca33	GAPDH	UNKNOWN	SYBR				16.6999	16.6477	0.0619412	TRUE	0.733316	TRUE	3	8	1	85.3251
G4	ca31	MKLN1-AS	UNKNOWN	SYBR	5.93847	4.55833	7.73648	29.6006	29.603	0.237375	TRUE	0.253316	TRUE	3	24	1	84.5275
G5	ca31	MKLN1-AS	UNKNOWN	SYBR	5.93847	4.55833	7.73648	29.8415	29.603	0.237375	TRUE	0.253316	TRUE	3	24	1	84.5275
G6	ca31	MKLN1-AS	UNKNOWN	SYBR	5.93847	4.55833	7.73648	29.3668	29.603	0.237375	TRUE	0.253316	TRUE	3	24	1	84.5275
G7	ca35	MKLN1-AS	UNKNOWN	SYBR	5.82576	4.95056	6.85569	26.6665	26.8	0.131795	TRUE	0.253316	TRUE	3	21	1	84.5275
G8	ca35	MKLN1-AS	UNKNOWN	SYBR	5.82576	4.95056	6.85569	26.8034	26.8	0.131795	TRUE	0.253316	TRUE	3	21	1	84.5275
G9	ca35	MKLN1-AS	UNKNOWN	SYBR	5.82576	4.95056	6.85569	26.93	26.8	0.131795	TRUE	0.253316	TRUE	3	21	1	84.3281
H1	cap33	GAPDH	UNKNOWN	SYBR				17.9807	17.9079	0.0901743	TRUE	0.733316	TRUE	3	10	1	85.5246
H2	cap33	GAPDH	UNKNOWN	SYBR				17.807	17.9079	0.0901743	TRUE	0.733316	TRUE	3	10	1	85.5246
H3	cap33	GAPDH	UNKNOWN	SYBR				17.9361	17.9079	0.0901743	TRUE	0.733316	TRUE	3	10	1	85.3251
H4	cap31	MKLN1-AS	UNKNOWN	SYBR	11.7799	4.62081	30.0309	32.2385	31.9059	0.840705	TRUE	0.253316	TRUE	3	27	1	84.5275
H5	cap31	MKLN1-AS	UNKNOWN	SYBR	11.7799	4.62081	30.0309	32.5294	31.9059	0.840705	TRUE	0.253316	TRUE	3	27	1	84.5275
H6	cap31	MKLN1-AS	UNKNOWN	SYBR	11.7799	4.62081	30.0309	30.9498	31.9059	0.840705	TRUE	0.253316	TRUE	3	26	1	84.5275
H7	cap35	MKLN1-AS	UNKNOWN	SYBR	6.87937	3.6996	12.7921	32.6788	32.1954	0.543177	TRUE	0.253316	TRUE	3	27	1	84.5275
H8	cap35	MKLN1-AS	UNKNOWN	SYBR	6.87937	3.6996	12.7921	31.6076	32.1954	0.543177	TRUE	0.253316	TRUE	3	26	1	84.3281
H9	cap35	MKLN1-AS	UNKNOWN	SYBR	6.87937	3.6996	12.7921	32.2999	32.1954	0.543177	TRUE	0.253316	TRUE	3	27	1	84.3281
Analysis Type	Singleplex
Endogenous Control	GAPDH
RQ Min/Max Confidence Level	95.0
Reference Sample

## Sheet: PCR results-MKLN1-AS-4
Block Type	96alum
Chemistry	SYBR_GREEN
Experiment File Name	D:\lyq\2023-5-4 MKLN1-AS.eds
Experiment Run End Time	2023-05-04 19:42:20 PM CST
Instrument Type	sds7500
Passive Reference	ROX
Well	Sample Name	Target Name	Task	Reporter	RQ	RQ Min	RQ Max	Cт	Cт Mean	Cт SD	Automatic Ct Threshold	Ct Threshold	Automatic Baseline	Baseline Start	Baseline End	Efficiency	Tm1
A1	ca40	GAPDH	UNKNOWN	SYBR				18.0438	18.0968	0.0522977	TRUE	0.294394	TRUE	3	12	1	85.6746
A2	ca40	GAPDH	UNKNOWN	SYBR				18.0982	18.0968	0.0522977	TRUE	0.294394	TRUE	3	12	1	85.4763
A3	ca40	GAPDH	UNKNOWN	SYBR				18.1483	18.0968	0.0522977	TRUE	0.294394	TRUE	3	12	1	85.4763
A4	ca46	GAPDH	UNKNOWN	SYBR				21.2337	21.1775	0.0795139	TRUE	0.294394	TRUE	3	15	1	85.2781
A5	ca46	GAPDH	UNKNOWN	SYBR				21.1213	21.1775	0.0795139	TRUE	0.294394	TRUE	3	15	1	85.2781
A6	ca42	MKLN1-AS	UNKNOWN	SYBR	0.251332	0.201457	0.313555	28.9209	28.7747	0.130802	TRUE	0.291836	TRUE	3	23	1	84.8817
A7	ca42	MKLN1-AS	UNKNOWN	SYBR	0.251332	0.201457	0.313555	28.6689	28.7747	0.130802	TRUE	0.291836	TRUE	3	23	1	84.8817
A8	ca42	MKLN1-AS	UNKNOWN	SYBR	0.251332	0.201457	0.313555	28.7342	28.7747	0.130802	TRUE	0.291836	TRUE	3	23	1	84.6834
B1	cap40	GAPDH	UNKNOWN	SYBR				19.2745	19.2047	0.0653725	TRUE	0.294394	TRUE	3	14	1	85.4763
B2	cap40	GAPDH	UNKNOWN	SYBR				19.1945	19.2047	0.0653725	TRUE	0.294394	TRUE	3	13	1	85.4763
B3	cap40	GAPDH	UNKNOWN	SYBR				19.145	19.2047	0.0653725	TRUE	0.294394	TRUE	3	11	1	85.2781
B4	cap46	GAPDH	UNKNOWN	SYBR				25.6496	25.6419	0.0109299	TRUE	0.294394	TRUE	3	20	1	85.0799
B5	cap46	GAPDH	UNKNOWN	SYBR				25.6342	25.6419	0.0109299	TRUE	0.294394	TRUE	3	20	1	85.0799
B6	cap42	MKLN1-AS	UNKNOWN	SYBR	0.878513	0.749124	1.03025	27.542	27.5568	0.111086	TRUE	0.291836	TRUE	3	21	1	84.6834
B7	cap42	MKLN1-AS	UNKNOWN	SYBR	0.878513	0.749124	1.03025	27.4538	27.5568	0.111086	TRUE	0.291836	TRUE	3	22	1	84.6834
B8	cap42	MKLN1-AS	UNKNOWN	SYBR	0.878513	0.749124	1.03025	27.6745	27.5568	0.111086	TRUE	0.291836	TRUE	3	22	1	84.6834
C1	ca41	GAPDH	UNKNOWN	SYBR				24.1329	24.1981	0.0565952	TRUE	0.294394	TRUE	3	18	1	85.0799
C2	ca41	GAPDH	UNKNOWN	SYBR				24.2333	24.1981	0.0565952	TRUE	0.294394	TRUE	3	18	1	85.0799
C3	ca41	GAPDH	UNKNOWN	SYBR				24.2282	24.1981	0.0565952	TRUE	0.294394	TRUE	3	18	1	85.0799
C4	ca47	GAPDH	UNKNOWN	SYBR				21.7237	21.8493	0.177656	TRUE	0.294394	TRUE	3	16	1	85.2781
C5	ca47	GAPDH	UNKNOWN	SYBR				21.9749	21.8493	0.177656	TRUE	0.294394	TRUE	3	16	1	85.4763
C6	ca45	MKLN1-AS	UNKNOWN	SYBR	2.062	1.85606	2.29079	29.8106	29.8356	0.0347637	TRUE	0.291836	TRUE	3	24	1	84.4852
C7	ca45	MKLN1-AS	UNKNOWN	SYBR	2.062	1.85606	2.29079	29.8209	29.8356	0.0347637	TRUE	0.291836	TRUE	3	24	1	84.4852
C8	ca45	MKLN1-AS	UNKNOWN	SYBR	2.062	1.85606	2.29079	29.8753	29.8356	0.0347637	TRUE	0.291836	TRUE	3	24	1	84.4852
D1	cap41	GAPDH	UNKNOWN	SYBR				24.2496	24.3009	0.100727	TRUE	0.294394	TRUE	3	18	1	85.2781
D2	cap41	GAPDH	UNKNOWN	SYBR				24.4169	24.3009	0.100727	TRUE	0.294394	TRUE	3	18	1	85.0799
D3	cap41	GAPDH	UNKNOWN	SYBR				24.2361	24.3009	0.100727	TRUE	0.294394	TRUE	3	18	1	85.0799
D4	cap47	GAPDH	UNKNOWN	SYBR				24.9461	24.9502	0.00570904	TRUE	0.294394	TRUE	3	18	1	85.2781
D5	cap47	GAPDH	UNKNOWN	SYBR				24.9542	24.9502	0.00570904	TRUE	0.294394	TRUE	3	19	1	85.2781
D6	cap45	MKLN1-AS	UNKNOWN	SYBR	33.2527	7.11109	155.495	29.4015	30.4476	1.07261	TRUE	0.291836	TRUE	3	24	1	78.9349
D7	cap45	MKLN1-AS	UNKNOWN	SYBR	33.2527	7.11109	155.495	30.3963	30.4476	1.07261	TRUE	0.291836	TRUE	3	24	1	78.7367
D8	cap45	MKLN1-AS	UNKNOWN	SYBR	33.2527	7.11109	155.495	31.5449	30.4476	1.07261	TRUE	0.291836	TRUE	3	26	1	78.7367
E1	ca42	GAPDH	UNKNOWN	SYBR				17.1167	17.2489	0.150083	TRUE	0.294394	TRUE	3	11	1	85.4763
E2	ca42	GAPDH	UNKNOWN	SYBR				17.4121	17.2489	0.150083	TRUE	0.294394	TRUE	3	11	1	85.4763
E3	ca42	GAPDH	UNKNOWN	SYBR				17.218	17.2489	0.150083	TRUE	0.294394	TRUE	3	11	1	85.4763
E4	ca40	MKLN1-AS	UNKNOWN	SYBR	1	0.923533	1.0828	27.6104	27.6302	0.0278844	TRUE	0.291836	TRUE	3	22	1	84.6834
E5	ca40	MKLN1-AS	UNKNOWN	SYBR	1	0.923533	1.0828	27.6499	27.6302	0.0278844	TRUE	0.291836	TRUE	3	22	1	84.6834
E6	ca46	MKLN1-AS	UNKNOWN	SYBR	1.68964	0.448495	6.36548	28.9119	29.9542	1.03689	TRUE	0.291836	TRUE	3	23	1	78.7367
E7	ca46	MKLN1-AS	UNKNOWN	SYBR	1.68964	0.448495	6.36548	29.9651	29.9542	1.03689	TRUE	0.291836	TRUE	3	24	1	84.4852
E8	ca46	MKLN1-AS	UNKNOWN	SYBR	1.68964	0.448495	6.36548	30.9856	29.9542	1.03689	TRUE	0.291836	TRUE	3	25	1	84.4852
F1	cap42	GAPDH	UNKNOWN	SYBR				17.7574	17.8365	0.0906751	TRUE	0.294394	TRUE	3	11	1	85.4763
F2	cap42	GAPDH	UNKNOWN	SYBR				17.8167	17.8365	0.0906751	TRUE	0.294394	TRUE	3	12	1	85.4763
F3	cap42	GAPDH	UNKNOWN	SYBR				17.9355	17.8365	0.0906751	TRUE	0.294394	TRUE	3	12	1	85.2781
F4	cap40	MKLN1-AS	UNKNOWN	SYBR	1.26139	1.1594	1.37236	28.4091	28.403	0.00854131	TRUE	0.291836	TRUE	3	22	1	84.4852
F5	cap40	MKLN1-AS	UNKNOWN	SYBR	1.26139	1.1594	1.37236	28.397	28.403	0.00854131	TRUE	0.291836	TRUE	3	23	1	84.6834
F6	cap46	MKLN1-AS	UNKNOWN	SYBR	31.3232	22.9972	42.6637	29.9386	30.2061	0.242244	TRUE	0.291836	TRUE	3	24	1	78.7367
F7	cap46	MKLN1-AS	UNKNOWN	SYBR	31.3232	22.9972	42.6637	30.2692	30.2061	0.242244	TRUE	0.291836	TRUE	3	24	1	78.7367
F8	cap46	MKLN1-AS	UNKNOWN	SYBR	31.3232	22.9972	42.6637	30.4106	30.2061	0.242244	TRUE	0.291836	TRUE	3	25	1	78.7367
G1	ca45	GAPDH	UNKNOWN	SYBR				21.2541	21.3462	0.0880874	TRUE	0.294394	TRUE	3	16	1	85.4763
G2	ca45	GAPDH	UNKNOWN	SYBR				21.3549	21.3462	0.0880874	TRUE	0.294394	TRUE	3	15	1	85.2781
G3	ca45	GAPDH	UNKNOWN	SYBR				21.4297	21.3462	0.0880874	TRUE	0.294394	TRUE	3	16	1	85.2781
G4	ca41	MKLN1-AS	UNKNOWN	SYBR	17.2791	7.91794	37.7076	29.9728	29.6206	0.498157	TRUE	0.291836	TRUE	3	24	1	78.9349
G5	ca41	MKLN1-AS	UNKNOWN	SYBR	17.2791	7.91794	37.7076	29.2683	29.6206	0.498157	TRUE	0.291836	TRUE	3	23	1	78.9349
G6	ca47	MKLN1-AS	UNKNOWN	SYBR	11.1607	6.25828	19.9032	27.4438	27.9023	0.398718	TRUE	0.291836	TRUE	3	22	1	84.6834
G7	ca47	MKLN1-AS	UNKNOWN	SYBR	11.1607	6.25828	19.9032	28.0962	27.9023	0.398718	TRUE	0.291836	TRUE	3	23	1	84.6834
G8	ca47	MKLN1-AS	UNKNOWN	SYBR	11.1607	6.25828	19.9032	28.1671	27.9023	0.398718	TRUE	0.291836	TRUE	3	22	1	84.4852
H1	cap45	GAPDH	UNKNOWN	SYBR				24.9533	25.9696	0.881325	TRUE	0.294394	TRUE	3	19	1	85.0799
H2	cap45	GAPDH	UNKNOWN	SYBR				26.4317	25.9696	0.881325	TRUE	0.294394	TRUE	3	21	1	85.2781
H3	cap45	GAPDH	UNKNOWN	SYBR				26.5237	25.9696	0.881325	TRUE	0.294394	TRUE	3	20	1	85.2781
H4	cap41	MKLN1-AS	UNKNOWN	SYBR	18.8982	11.7708	30.3414	29.8007	29.5941	0.292174	TRUE	0.291836	TRUE	3	24	1	78.7367
H5	cap41	MKLN1-AS	UNKNOWN	SYBR	18.8982	11.7708	30.3414	29.3875	29.5941	0.292174	TRUE	0.291836	TRUE	3	24	1	78.7367
H6	cap47	MKLN1-AS	UNKNOWN	SYBR	7.58878	0.517753	111.23	29.9653	31.5597	2.10816	TRUE	0.291836	TRUE	3	24	1	78.9349
H7	cap47	MKLN1-AS	UNKNOWN	SYBR	7.58878	0.517753	111.23	30.7638	31.5597	2.10816	TRUE	0.291836	TRUE	3	25	1	78.7367
H8	cap47	MKLN1-AS	UNKNOWN	SYBR	7.58878	0.517753	111.23	33.9499	31.5597	2.10816	TRUE	0.291836	TRUE	3	28	1	84.6834
Analysis Type	Singleplex
Endogenous Control	GAPDH
RQ Min/Max Confidence Level	95.0
Reference Sample

## Sheet: PCR results-MKLN1-AS-5
Block Type	96alum
Chemistry	SYBR_GREEN
Experiment File Name	D:\AAAAAAAAA-LYQ\5-7-2 MKLN1-AS.eds
Experiment Run End Time	2023-05-07 13:04:40 PM PDT
Instrument Type	sds7500
Passive Reference	ROX
Well	Sample Name	Target Name	Task	Reporter	RQ	RQ Min	RQ Max	Cт	Cт Mean	Cт SD	Automatic Ct Threshold	Ct Threshold	Automatic Baseline	Tm1
A1	ca58	GAPDH	UNKNOWN	SYBR				23.3725	23.4186	0.0651044	TRUE	0.10829	TRUE	85.027
A2	ca58	GAPDH	UNKNOWN	SYBR				23.4646	23.4186	0.0651044	TRUE	0.10829	TRUE	85.027
A3	ca58	MKLN1-AS	UNKNOWN	SYBR	0.160642	0.116891	0.220769	32.8024	32.7063	0.135981	TRUE	0.174436	TRUE	84.4886
A4	ca58	MKLN1-AS	UNKNOWN	SYBR	0.160642	0.116891	0.220769	32.6101	32.7063	0.135981	TRUE	0.174436	TRUE	84.6681
C1	ca59	GAPDH	UNKNOWN	SYBR				23.214	23.5393	0.459991	TRUE	0.10829	TRUE	85.3859
C2	ca59	GAPDH	UNKNOWN	SYBR				23.8645	23.5393	0.459991	TRUE	0.10829	TRUE	85.3859
C3	ca59	MKLN1-AS	UNKNOWN	SYBR	0.0657484	0.019313	0.223831	34.3667	34.1158	0.354775	TRUE	0.174436	TRUE	84.8476
C4	ca59	MKLN1-AS	UNKNOWN	SYBR	0.0657484	0.019313	0.223831	33.8649	34.1158	0.354775	TRUE	0.174436	TRUE	84.8476
E1	ca60	GAPDH	UNKNOWN	SYBR				21.7983	21.7983		TRUE	0.10829	TRUE	85.7449
E2	ca60	GAPDH	UNKNOWN	SYBR				Undetermined	21.7983		TRUE	0.10829	TRUE	88.4368
E3	ca60	MKLN1-AS	UNKNOWN	SYBR	0.069736			32.5477	32.2898	0.364629	TRUE	0.174436	TRUE	85.027
E4	ca60	MKLN1-AS	UNKNOWN	SYBR	0.069736			32.032	32.2898	0.364629	TRUE	0.174436	TRUE	85.027
G1	ca61	GAPDH	UNKNOWN	SYBR				26.0442	26.1082	0.0905611	TRUE	0.10829	TRUE	85.027
G2	ca61	GAPDH	UNKNOWN	SYBR				26.1723	26.1082	0.0905611	TRUE	0.10829	TRUE	85.2065
G3	ca61	MKLN1-AS	UNKNOWN	SYBR	0.117079	0.0246521	0.556039	35.3338	35.8523	0.733212	TRUE	0.174436	TRUE	84.8476
G4	ca61	MKLN1-AS	UNKNOWN	SYBR	0.117079	0.0246521	0.556039	36.3708	35.8523	0.733212	TRUE	0.174436	TRUE	84.8476
A5	ca63	GAPDH	UNKNOWN	SYBR				24.5812	24.4647	0.164742	TRUE	0.10829	TRUE	85.3859
A6	ca63	GAPDH	UNKNOWN	SYBR				24.3482	24.4647	0.164742	TRUE	0.10829	TRUE	85.3859
A7	ca63	MKLN1-AS	UNKNOWN	SYBR	0.801278	0.415147	1.54655	31.6212	31.434	0.264744	TRUE	0.174436	TRUE	84.6681
A8	ca63	MKLN1-AS	UNKNOWN	SYBR	0.801278	0.415147	1.54655	31.2468	31.434	0.264744	TRUE	0.174436	TRUE	84.4886
C5	ca64	GAPDH	UNKNOWN	SYBR				17.0402	17.0739	0.047721	TRUE	0.10829	TRUE	85.5654
C6	ca64	GAPDH	UNKNOWN	SYBR				17.1077	17.0739	0.047721	TRUE	0.10829	TRUE	85.7449
C7	ca64	MKLN1-AS	UNKNOWN	SYBR	0.0922936	0.0763017	0.111637	27.2154	27.1612	0.0765764	TRUE	0.174436	TRUE	84.8476
C8	ca64	MKLN1-AS	UNKNOWN	SYBR	0.0922936	0.0763017	0.111637	27.1071	27.1612	0.0765764	TRUE	0.174436	TRUE	85.027
E5	ca65	GAPDH	UNKNOWN	SYBR				20.4801	20.4998	0.0278574	TRUE	0.10829	TRUE	85.5654
E6	ca65	GAPDH	UNKNOWN	SYBR				20.5195	20.4998	0.0278574	TRUE	0.10829	TRUE	85.7449
E7	ca65	MKLN1-AS	UNKNOWN	SYBR	0.341266	0.275963	0.422024	28.632	28.7005	0.096788	TRUE	0.174436	TRUE	85.2065
E8	ca65	MKLN1-AS	UNKNOWN	SYBR	0.341266	0.275963	0.422024	28.7689	28.7005	0.096788	TRUE	0.174436	TRUE	85.027
G5	ca66	GAPDH	UNKNOWN	SYBR				16.3638	16.3395	0.0344647	TRUE	0.10829	TRUE	85.7449
G6	ca66	GAPDH	UNKNOWN	SYBR				16.3151	16.3395	0.0344647	TRUE	0.10829	TRUE	85.5654
G7	ca66	MKLN1-AS	UNKNOWN	SYBR	0.0379675	0.0327255	0.0440493	27.6647	27.7082	0.0614494	TRUE	0.174436	TRUE	85.027
G8	ca66	MKLN1-AS	UNKNOWN	SYBR	0.0379675	0.0327255	0.0440493	27.7516	27.7082	0.0614494	TRUE	0.174436	TRUE	84.8476
A9	ca67	GAPDH	UNKNOWN	SYBR				17.4279	17.2985	0.183013	TRUE	0.10829	TRUE	85.2065
A10	ca67	GAPDH	UNKNOWN	SYBR				17.1691	17.2985	0.183013	TRUE	0.10829	TRUE	85.2065
A11	ca67	MKLN1-AS	UNKNOWN	SYBR	0.159529	0.106967	0.237919	26.5614	26.5963	0.0492977	TRUE	0.174436	TRUE	84.4886
A12	ca67	MKLN1-AS	UNKNOWN	SYBR	0.159529	0.106967	0.237919	26.6311	26.5963	0.0492977	TRUE	0.174436	TRUE	84.3092
C9	ca68	GAPDH	UNKNOWN	SYBR				16.98	17.5147	0.756131	TRUE	0.10829	TRUE	85.3859
C10	ca68	GAPDH	UNKNOWN	SYBR				18.0494	17.5147	0.756131	TRUE	0.10829	TRUE	85.3859
C11	ca68	MKLN1-AS	UNKNOWN	SYBR	0.240162	0.0485483	1.18805	26.261	26.2222	0.054799	TRUE	0.174436	TRUE	84.6681
C12	ca68	MKLN1-AS	UNKNOWN	SYBR	0.240162	0.0485483	1.18805	26.1835	26.2222	0.054799	TRUE	0.174436	TRUE	84.4886
E9	ca70	GAPDH	UNKNOWN	SYBR				17.8985	17.8562	0.0598593	TRUE	0.10829	TRUE	85.3859
E10	ca70	GAPDH	UNKNOWN	SYBR				17.8138	17.8562	0.0598593	TRUE	0.10829	TRUE	85.3859
E11	ca70	MKLN1-AS	UNKNOWN	SYBR	1	0.751802	1.33014	24.42	24.5058	0.121314	TRUE	0.174436	TRUE	84.6681
E12	ca70	MKLN1-AS	UNKNOWN	SYBR	1	0.751802	1.33014	24.5916	24.5058	0.121314	TRUE	0.174436	TRUE	84.4886
G9	ca71	GAPDH	UNKNOWN	SYBR				20.5975	20.6758	0.110832	TRUE	0.10829	TRUE	85.3859
G10	ca71	GAPDH	UNKNOWN	SYBR				20.7542	20.6758	0.110832	TRUE	0.10829	TRUE	85.3859
G11	ca71	MKLN1-AS	UNKNOWN	SYBR	0.403192	0.276477	0.587983	28.5366	28.6359	0.14044	TRUE	0.174436	TRUE	84.4886
G12	ca71	MKLN1-AS	UNKNOWN	SYBR	0.403192	0.276477	0.587983	28.7352	28.6359	0.14044	TRUE	0.174436	TRUE	84.3092
B1	cap58	GAPDH	UNKNOWN	SYBR				26.7191	26.658	0.0864732	TRUE	0.10829	TRUE	85.2065
B2	cap58	GAPDH	UNKNOWN	SYBR				26.5968	26.658	0.0864732	TRUE	0.10829	TRUE	85.2065
B3	cap58	MKLN1-AS	UNKNOWN	SYBR	0.355929	0.0493703	2.56603	35.4574	34.7979	0.932709	TRUE	0.174436	TRUE	84.6681
B4	cap58	MKLN1-AS	UNKNOWN	SYBR	0.355929	0.0493703	2.56603	34.1384	34.7979	0.932709	TRUE	0.174436	TRUE	84.6681
D1	cap59	GAPDH	UNKNOWN	SYBR				26.749	26.7841	0.0495876	TRUE	0.10829	TRUE	85.3859
D2	cap59	GAPDH	UNKNOWN	SYBR				26.8191	26.7841	0.0495876	TRUE	0.10829	TRUE	85.3859
D3	cap59	MKLN1-AS	UNKNOWN	SYBR	0.421056	0.020139	8.80326	35.7004	34.6816	1.44074	TRUE	0.174436	TRUE	84.8476
D4	cap59	MKLN1-AS	UNKNOWN	SYBR	0.421056	0.020139	8.80326	33.6629	34.6816	1.44074	TRUE	0.174436	TRUE	85.027
F1	cap60	GAPDH	UNKNOWN	SYBR				24.818	24.8751	0.0808383	TRUE	0.10829	TRUE	85.3859
F2	cap60	GAPDH	UNKNOWN	SYBR				24.9323	24.8751	0.0808383	TRUE	0.10829	TRUE	85.3859
F3	cap60	MKLN1-AS	UNKNOWN	SYBR	0.999527	0.705014	1.41707	31.4233	31.5255	0.14444	TRUE	0.174436	TRUE	85.027
F4	cap60	MKLN1-AS	UNKNOWN	SYBR	0.999527	0.705014	1.41707	31.6276	31.5255	0.14444	TRUE	0.174436	TRUE	85.027
H1	cap61	GAPDH	UNKNOWN	SYBR				25.1563	25.0264	0.183745	TRUE	0.10829	TRUE	85.3859
H2	cap61	GAPDH	UNKNOWN	SYBR				24.8964	25.0264	0.183745	TRUE	0.10829	TRUE	85.3859
H3	cap61	MKLN1-AS	UNKNOWN	SYBR	0.255543	0.0930172	0.702045	33.3314	33.6444	0.442594	TRUE	0.174436	TRUE	84.6681
H4	cap61	MKLN1-AS	UNKNOWN	SYBR	0.255543	0.0930172	0.702045	33.9573	33.6444	0.442594	TRUE	0.174436	TRUE	84.6681
B5	cap63	GAPDH	UNKNOWN	SYBR				25.5641	25.4758	0.12496	TRUE	0.10829	TRUE	85.5654
B6	cap63	GAPDH	UNKNOWN	SYBR				25.3874	25.4758	0.12496	TRUE	0.10829	TRUE	85.5654
B7	cap63	MKLN1-AS	UNKNOWN	SYBR	0.147456	0.040148	0.54158	35.3142	34.8871	0.604115	TRUE	0.174436	TRUE	84.6681
B8	cap63	MKLN1-AS	UNKNOWN	SYBR	0.147456	0.040148	0.54158	34.4599	34.8871	0.604115	TRUE	0.174436	TRUE	84.6681
D5	cap64	GAPDH	UNKNOWN	SYBR				27.1745	27.0723	0.144446	TRUE	0.10829	TRUE	85.5654
D6	cap64	GAPDH	UNKNOWN	SYBR				26.9702	27.0723	0.144446	TRUE	0.10829	TRUE	85.3859
D7	cap64	MKLN1-AS	UNKNOWN	SYBR	0.225495	0.00916591	5.5475	34.8018	35.8708	1.51186	TRUE	0.174436	TRUE	85.027
D8	cap64	MKLN1-AS	UNKNOWN	SYBR	0.225495	0.00916591	5.5475	36.9398	35.8708	1.51186	TRUE	0.174436	TRUE	84.8476
F5	cap65	GAPDH	UNKNOWN	SYBR				23.4166	23.9518	0.756783	TRUE	0.10829	TRUE	85.5654
F6	cap65	GAPDH	UNKNOWN	SYBR				24.4869	23.9518	0.756783	TRUE	0.10829	TRUE	85.5654
F7	cap65	MKLN1-AS	UNKNOWN	SYBR	0.797601	0.159241	3.99499	30.8535	30.9277	0.104836	TRUE	0.174436	TRUE	85.027
F8	cap65	MKLN1-AS	UNKNOWN	SYBR	0.797601	0.159241	3.99499	31.0018	30.9277	0.104836	TRUE	0.174436	TRUE	84.8476
H5	cap66	GAPDH	UNKNOWN	SYBR				17.9415	17.9363	0.00747989	TRUE	0.10829	TRUE	85.5654
H6	cap66	GAPDH	UNKNOWN	SYBR				17.931	17.9363	0.00747989	TRUE	0.10829	TRUE	85.3859
H7	cap66	MKLN1-AS	UNKNOWN	SYBR	0.113562	0.0847272	0.152209	27.8224	27.7243	0.138693	TRUE	0.174436	TRUE	84.8476
H8	cap66	MKLN1-AS	UNKNOWN	SYBR	0.113562	0.0847272	0.152209	27.6263	27.7243	0.138693	TRUE	0.174436	TRUE	84.8476
B9	cap67	GAPDH	UNKNOWN	SYBR				16.9013	16.9282	0.0380711	TRUE	0.10829	TRUE	85.3859
B10	cap67	GAPDH	UNKNOWN	SYBR				16.9551	16.9282	0.0380711	TRUE	0.10829	TRUE	85.2065
B11	cap67	MKLN1-AS	UNKNOWN	SYBR	0.12385	0.113652	0.134964	26.6015	26.5912	0.0145268	TRUE	0.174436	TRUE	84.4886
B12	cap67	MKLN1-AS	UNKNOWN	SYBR	0.12385	0.113652	0.134964	26.5809	26.5912	0.0145268	TRUE	0.174436	TRUE	84.3092
D9	cap68	GAPDH	UNKNOWN	SYBR				16.94	16.9409	0.00133791	TRUE	0.10829	TRUE	85.3859
D10	cap68	GAPDH	UNKNOWN	SYBR				16.9419	16.9409	0.00133791	TRUE	0.10829	TRUE	85.3859
D11	cap68	MKLN1-AS	UNKNOWN	SYBR	0.0915434	0.0757274	0.110663	26.9764	27.04	0.0899313	TRUE	0.174436	TRUE	84.6681
D12	cap68	MKLN1-AS	UNKNOWN	SYBR	0.0915434	0.0757274	0.110663	27.1036	27.04	0.0899313	TRUE	0.174436	TRUE	84.3092
F9	cap70	GAPDH	UNKNOWN	SYBR				18.2637	18.3091	0.0642035	TRUE	0.10829	TRUE	85.5654
F10	cap70	GAPDH	UNKNOWN	SYBR				18.3545	18.3091	0.0642035	TRUE	0.10829	TRUE	85.3859
F11	cap70	MKLN1-AS	UNKNOWN	SYBR	0.12665	0.106045	0.15126	27.9783	27.9398	0.0544794	TRUE	0.174436	TRUE	84.6681
F12	cap70	MKLN1-AS	UNKNOWN	SYBR	0.12665	0.106045	0.15126	27.9012	27.9398	0.0544794	TRUE	0.174436	TRUE	84.3092
H9	cap71	GAPDH	UNKNOWN	SYBR				23.413	23.407	0.00858447	TRUE	0.10829	TRUE	85.027
H10	cap71	GAPDH	UNKNOWN	SYBR				23.4009	23.407	0.00858447	TRUE	0.10829	TRUE	85.027
H11	cap71	MKLN1-AS	UNKNOWN	SYBR	0.313104	0.201168	0.487326	31.5837	31.7319	0.209605	TRUE	0.174436	TRUE	84.3092
H12	cap71	MKLN1-AS	UNKNOWN	SYBR	0.313104	0.201168	0.487326	31.8801	31.7319	0.209605	TRUE	0.174436	TRUE	84.1297
Analysis Type	Singleplex
Endogenous Control	GAPDH
RQ Min/Max Confidence Level	95.0
Reference Sample

## Sheet: PCR results-TMCC1-AS1-1
Block Type	96alum
Chemistry	SYBR_GREEN
Experiment File Name	D:\lyq\2023-5-9 TMCC1-AS1.eds
Experiment Run End Time	2023-05-09 11:14:29 AM CST
Instrument Type	sds7500
Passive Reference	ROX
Well	Sample Name	Target Name	Task	Reporter	RQ	RQ Min	RQ Max	Cт	Cт Mean	Cт SD	Automatic Ct Threshold	Ct Threshold	Automatic Baseline	Baseline Start	Baseline End	Efficiency	Tm1
G5	ca11	GAPDH	UNKNOWN	SYBR				17.5618	17.5282	0.0476118	TRUE	0.298944	TRUE	3	12	1	85.4994
G6	ca11	GAPDH	UNKNOWN	SYBR				17.4945	17.5282	0.0476118	TRUE	0.298944	TRUE	3	12	1	85.4994
A3	ca2	TMCC1-AS1	UNKNOWN	SYBR	0.209225	0.150456	0.29095	28.3709	28.2984	0.102618	TRUE	0.245772	TRUE	3	23	1	83.1278
A4	ca2	TMCC1-AS1	UNKNOWN	SYBR	0.209225	0.150456	0.29095	28.2258	28.2984	0.102618	TRUE	0.245772	TRUE	3	23	1	83.1278
A9	ca13	GAPDH	UNKNOWN	SYBR				21.499	21.4681	0.0437855	TRUE	0.298944	TRUE	3	15	1	85.3018
A10	ca13	GAPDH	UNKNOWN	SYBR				21.4371	21.4681	0.0437855	TRUE	0.298944	TRUE	3	16	1	85.3018
A7	ca7	TMCC1-AS1	UNKNOWN	SYBR	1.46331	0.840608	2.54731	26.4929	26.6594	0.235482	TRUE	0.245772	TRUE	3	21	1	83.1278
A8	ca7	TMCC1-AS1	UNKNOWN	SYBR	1.46331	0.840608	2.54731	26.8259	26.6594	0.235482	TRUE	0.245772	TRUE	3	21	1	83.1278
C9	ca15	GAPDH	UNKNOWN	SYBR				23.2266	23.321	0.133425	TRUE	0.298944	TRUE	3	17	1	84.9065
C10	ca15	GAPDH	UNKNOWN	SYBR				23.4153	23.321	0.133425	TRUE	0.298944	TRUE	3	18	1	84.9065
A11	ca13	TMCC1-AS1	UNKNOWN	SYBR	0.92505	0.64127	1.33441	31.8564	31.9753	0.168134	TRUE	0.245772	TRUE	3	26	1	82.9302
A12	ca13	TMCC1-AS1	UNKNOWN	SYBR	0.92505	0.64127	1.33441	32.0941	31.9753	0.168134	TRUE	0.245772	TRUE	3	27	1	82.9302
E9	ca16	GAPDH	UNKNOWN	SYBR				17.6668	17.6336	0.0468552	TRUE	0.298944	TRUE	3	12	1	85.1041
E10	ca16	GAPDH	UNKNOWN	SYBR				17.6005	17.6336	0.0468552	TRUE	0.298944	TRUE	3	12	1	85.1041
B3	cap2	TMCC1-AS1	UNKNOWN	SYBR	0.163365	0.0879885	0.303314	28.4223	28.6294	0.29283	TRUE	0.245772	TRUE	3	23	1	82.9302
B4	cap2	TMCC1-AS1	UNKNOWN	SYBR	0.163365	0.0879885	0.303314	28.8364	28.6294	0.29283	TRUE	0.245772	TRUE	3	23	1	82.9302
G9	ca17	GAPDH	UNKNOWN	SYBR				17.8374	17.7785	0.083297	TRUE	0.298944	TRUE	3	12	1	85.3018
G10	ca17	GAPDH	UNKNOWN	SYBR				17.7196	17.7785	0.083297	TRUE	0.298944	TRUE	3	12	1	85.3018
B7	cap7	TMCC1-AS1	UNKNOWN	SYBR	0.378475	0.280684	0.510337	30.0076	30.0917	0.119042	TRUE	0.245772	TRUE	3	25	1	82.9302
B8	cap7	TMCC1-AS1	UNKNOWN	SYBR	0.378475	0.280684	0.510337	30.1759	30.0917	0.119042	TRUE	0.245772	TRUE	3	25	1	82.9302
A1	ca2	GAPDH	UNKNOWN	SYBR				15.7302	15.6467	0.117975	TRUE	0.298944	TRUE	3	10	1	85.4994
A2	ca2	GAPDH	UNKNOWN	SYBR				15.5633	15.6467	0.117975	TRUE	0.298944	TRUE	3	10	1	85.4994
B11	cap13	TMCC1-AS1	UNKNOWN	SYBR	3.12285	1.72176	5.66406	33.544	33.743	0.281425	TRUE	0.245772	TRUE	3	28	1	82.7325
B12	cap13	TMCC1-AS1	UNKNOWN	SYBR	3.12285	1.72176	5.66406	33.942	33.743	0.281425	TRUE	0.245772	TRUE	3	29	1	82.7325
C1	ca3	GAPDH	UNKNOWN	SYBR				15.9738	15.8508	0.173984	TRUE	0.298944	TRUE	3	10	1	85.4994
C2	ca3	GAPDH	UNKNOWN	SYBR				15.7278	15.8508	0.173984	TRUE	0.298944	TRUE	3	10	1	85.3018
C3	ca3	TMCC1-AS1	UNKNOWN	SYBR	0.175976	0.0966491	0.320414	28.5932	28.7521	0.224676	TRUE	0.245772	TRUE	3	23	1	82.9302
C4	ca3	TMCC1-AS1	UNKNOWN	SYBR	0.175976	0.0966491	0.320414	28.911	28.7521	0.224676	TRUE	0.245772	TRUE	3	24	1	82.9302
E1	ca4	GAPDH	UNKNOWN	SYBR				17.513	17.4526	0.085521	TRUE	0.298944	TRUE	3	12	1	85.4994
E2	ca4	GAPDH	UNKNOWN	SYBR				17.3921	17.4526	0.085521	TRUE	0.298944	TRUE	3	12	1	85.3018
C7	ca8	TMCC1-AS1	UNKNOWN	SYBR	1.50111	0.989402	2.27747	27.8648	28.0023	0.194554	TRUE	0.245772	TRUE	3	22	1	82.7325
C8	ca8	TMCC1-AS1	UNKNOWN	SYBR	1.50111	0.989402	2.27747	28.1399	28.0023	0.194554	TRUE	0.245772	TRUE	3	23	1	82.7325
G1	ca6	GAPDH	UNKNOWN	SYBR				17.5327	17.5711	0.0542514	TRUE	0.298944	TRUE	3	12	1	85.8947
G2	ca6	GAPDH	UNKNOWN	SYBR				17.6094	17.5711	0.0542514	TRUE	0.298944	TRUE	3	12	1	85.697
C11	ca15	TMCC1-AS1	UNKNOWN	SYBR	0.755813	0.317732	1.79791	33.8448	34.1196	0.388663	TRUE	0.245772	TRUE	3	29	1	82.5349
C12	ca15	TMCC1-AS1	UNKNOWN	SYBR	0.755813	0.317732	1.79791	34.3945	34.1196	0.388663	TRUE	0.245772	TRUE	3	29	1	82.7325
A5	ca7	GAPDH	UNKNOWN	SYBR				16.7313	16.8139	0.116807	TRUE	0.298944	TRUE	3	11	1	85.697
A6	ca7	GAPDH	UNKNOWN	SYBR				16.8964	16.8139	0.116807	TRUE	0.298944	TRUE	3	11	1	85.697
D3	cap3	TMCC1-AS1	UNKNOWN	SYBR	2.07034	1.27168	3.37059	31.9011	32.0205	0.168954	TRUE	0.245772	TRUE	3	26	1	82.7325
D4	cap3	TMCC1-AS1	UNKNOWN	SYBR	2.07034	1.27168	3.37059	32.14	32.0205	0.168954	TRUE	0.245772	TRUE	3	27	1	82.7325
C5	ca8	GAPDH	UNKNOWN	SYBR				18.1689	18.1936	0.0349691	TRUE	0.298944	TRUE	3	12	1	85.1041
C6	ca8	GAPDH	UNKNOWN	SYBR				18.2183	18.1936	0.0349691	TRUE	0.298944	TRUE	3	12	1	85.1041
D7	cap8	TMCC1-AS1	UNKNOWN	SYBR	0.326495	0.155634	0.684936	29.7187	29.9609	0.342508	TRUE	0.245772	TRUE	3	24	1	82.9302
D8	cap8	TMCC1-AS1	UNKNOWN	SYBR	0.326495	0.155634	0.684936	30.2031	29.9609	0.342508	TRUE	0.245772	TRUE	3	25	1	82.9302
E5	ca9	GAPDH	UNKNOWN	SYBR				21.393	21.4366	0.0616261	TRUE	0.298944	TRUE	3	15	1	85.1041
E6	ca9	GAPDH	UNKNOWN	SYBR				21.4802	21.4366	0.0616261	TRUE	0.298944	TRUE	3	16	1	85.1041
D11	cap15	TMCC1-AS1	UNKNOWN	SYBR	1	0.718643	1.39151	31.8407	31.735	0.149484	TRUE	0.245772	TRUE	3	26	1	82.7325
D12	cap15	TMCC1-AS1	UNKNOWN	SYBR	1	0.718643	1.39151	31.6293	31.735	0.149484	TRUE	0.245772	TRUE	3	26	1	82.9302
H5	cap11	GAPDH	UNKNOWN	SYBR				19.4081	19.393	0.0213931	TRUE	0.298944	TRUE	3	14	1	85.4994
H6	cap11	GAPDH	UNKNOWN	SYBR				19.3779	19.393	0.0213931	TRUE	0.298944	TRUE	3	14	1	85.4994
E3	ca4	TMCC1-AS1	UNKNOWN	SYBR	0.726257	0.588773	0.895844	28.2728	28.3088	0.0508864	TRUE	0.245772	TRUE	3	23	1	82.9302
E4	ca4	TMCC1-AS1	UNKNOWN	SYBR	0.726257	0.588773	0.895844	28.3448	28.3088	0.0508864	TRUE	0.245772	TRUE	3	23	1	82.9302
B9	cap13	GAPDH	UNKNOWN	SYBR				25.0071	24.9911	0.0226042	TRUE	0.298944	TRUE	3	19	1	85.1041
B10	cap13	GAPDH	UNKNOWN	SYBR				24.9751	24.9911	0.0226042	TRUE	0.298944	TRUE	3	19	1	85.1041
E7	ca9	TMCC1-AS1	UNKNOWN	SYBR	1.88515	1.5877	2.23831	30.9543	30.9167	0.053221	TRUE	0.245772	TRUE	3	26	1	82.7325
E8	ca9	TMCC1-AS1	UNKNOWN	SYBR	1.88515	1.5877	2.23831	30.8791	30.9167	0.053221	TRUE	0.245772	TRUE	3	25	1	82.7325
D9	cap15	GAPDH	UNKNOWN	SYBR				21.3071	21.3402	0.046897	TRUE	0.298944	TRUE	3	15	1	84.9065
D10	cap15	GAPDH	UNKNOWN	SYBR				21.3734	21.3402	0.046897	TRUE	0.298944	TRUE	3	15	1	85.1041
E11	ca16	TMCC1-AS1	UNKNOWN	SYBR	1.39295	1.2433	1.56062	27.5314	27.5503	0.0266341	TRUE	0.245772	TRUE	3	22	1	82.9302
E12	ca16	TMCC1-AS1	UNKNOWN	SYBR	1.39295	1.2433	1.56062	27.5691	27.5503	0.0266341	TRUE	0.245772	TRUE	3	22	1	82.9302
F9	cap16	GAPDH	UNKNOWN	SYBR				17.7081	17.7001	0.0114289	TRUE	0.298944	TRUE	3	12	1	85.1041
F10	cap16	GAPDH	UNKNOWN	SYBR				17.692	17.7001	0.0114289	TRUE	0.298944	TRUE	3	12	1	85.1041
F3	cap4	TMCC1-AS1	UNKNOWN	SYBR	0.139976	0.122255	0.160265	30.9542	30.9354	0.0265748	TRUE	0.245772	TRUE	3	25	1	82.7325
F4	cap4	TMCC1-AS1	UNKNOWN	SYBR	0.139976	0.122255	0.160265	30.9166	30.9354	0.0265748	TRUE	0.245772	TRUE	3	25	1	82.7325
H9	cap17	GAPDH	UNKNOWN	SYBR				17.4627	17.5287	0.0932625	TRUE	0.298944	TRUE	3	11	1	85.1041
H10	cap17	GAPDH	UNKNOWN	SYBR				17.5946	17.5287	0.0932625	TRUE	0.298944	TRUE	3	12	1	85.3018
F7	cap9	TMCC1-AS1	UNKNOWN	SYBR	0.186644	0.129946	0.26808	31.5904	31.6318	0.0584904	TRUE	0.245772	TRUE	3	26	1	82.7325
F8	cap9	TMCC1-AS1	UNKNOWN	SYBR	0.186644	0.129946	0.26808	31.6731	31.6318	0.0584904	TRUE	0.245772	TRUE	3	26	1	82.7325
B1	cap2	GAPDH	UNKNOWN	SYBR				15.6076	15.6208	0.0186188	TRUE	0.298944	TRUE	3	10	1	85.3018
B2	cap2	GAPDH	UNKNOWN	SYBR				15.6339	15.6208	0.0186188	TRUE	0.298944	TRUE	3	10	1	85.3018
F11	cap16	TMCC1-AS1	UNKNOWN	SYBR	0.103792	0.0758175	0.142088	31.2581	31.3631	0.148485	TRUE	0.245772	TRUE	3	26	1	82.7325
F12	cap16	TMCC1-AS1	UNKNOWN	SYBR	0.103792	0.0758175	0.142088	31.4681	31.3631	0.148485	TRUE	0.245772	TRUE	3	26	1	82.7325
D1	cap3	GAPDH	UNKNOWN	SYBR				22.7871	22.6756	0.157689	TRUE	0.298944	TRUE	3	17	1	85.3018
D2	cap3	GAPDH	UNKNOWN	SYBR				22.5641	22.6756	0.157689	TRUE	0.298944	TRUE	3	17	1	85.1041
G3	ca6	TMCC1-AS1	UNKNOWN	SYBR	0.420294	0.342313	0.516041	29.1592	29.2164	0.0807938	TRUE	0.245772	TRUE	3	24	1	82.9302
G4	ca6	TMCC1-AS1	UNKNOWN	SYBR	0.420294	0.342313	0.516041	29.2735	29.2164	0.0807938	TRUE	0.245772	TRUE	3	24	1	82.9302
F1	cap4	GAPDH	UNKNOWN	SYBR				17.7452	17.7039	0.0584256	TRUE	0.298944	TRUE	3	12	1	85.4994
F2	cap4	GAPDH	UNKNOWN	SYBR				17.6626	17.7039	0.0584256	TRUE	0.298944	TRUE	3	12	1	85.3018
G7	ca11	TMCC1-AS1	UNKNOWN	SYBR	0.112628	0.0954678	0.132873	31.1173	31.0733	0.0622681	TRUE	0.245772	TRUE	3	26	1	82.9302
G8	ca11	TMCC1-AS1	UNKNOWN	SYBR	0.112628	0.0954678	0.132873	31.0293	31.0733	0.0622681	TRUE	0.245772	TRUE	3	26	1	82.7325
H1	cap6	GAPDH	UNKNOWN	SYBR				20.6509	20.6924	0.0587089	TRUE	0.298944	TRUE	3	15	1	85.8947
H2	cap6	GAPDH	UNKNOWN	SYBR				20.7339	20.6924	0.0587089	TRUE	0.298944	TRUE	3	15	1	85.697
G11	ca17	TMCC1-AS1	UNKNOWN	SYBR	0.286853	0.207842	0.395899	29.8844	29.9749	0.128075	TRUE	0.245772	TRUE	3	24	1	82.7325
G12	ca17	TMCC1-AS1	UNKNOWN	SYBR	0.286853	0.207842	0.395899	30.0655	29.9749	0.128075	TRUE	0.245772	TRUE	3	25	1	82.9302
B5	cap7	GAPDH	UNKNOWN	SYBR				18.2408	18.2952	0.0769473	TRUE	0.298944	TRUE	3	12	1	85.4994
B6	cap7	GAPDH	UNKNOWN	SYBR				18.3496	18.2952	0.0769473	TRUE	0.298944	TRUE	3	13	1	85.697
H3	cap6	TMCC1-AS1	UNKNOWN	SYBR	0.270626	0.238134	0.307551	32.9836	32.9728	0.0152268	TRUE	0.245772	TRUE	3	28	1	82.9302
H4	cap6	TMCC1-AS1	UNKNOWN	SYBR	0.270626	0.238134	0.307551	32.962	32.9728	0.0152268	TRUE	0.245772	TRUE	3	28	1	82.9302
D5	cap8	GAPDH	UNKNOWN	SYBR				17.8959	17.9512	0.0782502	TRUE	0.298944	TRUE	3	12	1	85.3018
D6	cap8	GAPDH	UNKNOWN	SYBR				18.0066	17.9512	0.0782502	TRUE	0.298944	TRUE	3	12	1	85.3018
H7	cap11	TMCC1-AS1	UNKNOWN	SYBR	0.22774	0.152161	0.34086	31.788	31.9223	0.190025	TRUE	0.245772	TRUE	3	26	1	82.9302
H8	cap11	TMCC1-AS1	UNKNOWN	SYBR	0.22774	0.152161	0.34086	32.0567	31.9223	0.190025	TRUE	0.245772	TRUE	3	27	1	82.7325
F5	cap9	GAPDH	UNKNOWN	SYBR				18.9295	18.8154	0.161426	TRUE	0.298944	TRUE	3	6	1	85.1041
F6	cap9	GAPDH	UNKNOWN	SYBR				18.7012	18.8154	0.161426	TRUE	0.298944	TRUE	3	13	1	85.3018
H11	cap17	TMCC1-AS1	UNKNOWN	SYBR	0.163815	0.134566	0.199422	30.5339	30.5333	0.000869911	TRUE	0.245772	TRUE	3	25	1	82.9302
H12	cap17	TMCC1-AS1	UNKNOWN	SYBR	0.163815	0.134566	0.199422	30.5327	30.5333	0.000869911	TRUE	0.245772	TRUE	3	25	1	82.9302
Analysis Type	Singleplex
Endogenous Control	GAPDH
RQ Min/Max Confidence Level	95.0
Reference Sample

[truncated: 4 more sheets: PCR results-TMCC1-AS1-2, PCR results-TMCC1-AS1-3, PCR results-TMCC1-AS1-4, PCR results-TMCC1-AS1-5]
