# Supplementary material for: A disulfidptosis-related lncRNAs signature in hepatocellular carcinoma: prognostic prediction, tumor immune microenvironment and drug susceptibility
Source: Sci Rep. 2024 Jan 7;14:746. doi: 10.1038/s41598-024-51459-z (PMC10772085; doi:10.1038/s41598-024-51459-z)
Supplement: Supplementary file 3 — Supplementary Tables. [file 41598_2024_51459_MOESM3_ESM.xlsx]

## Sheet: Table S1
Table S1. Disulfidptosis-related genes
Official Symbol	Official Full Name
GYS1	Glycogen synthase 1
LRPPRC	Leucine rich pentatricopeptide repeat containing
NCKAP1	NCK associated protein 1
NDUFA11	NADH:ubiquinone oxidoreductase subunit A11
NDUFS1	NADH:ubiquinone oxidoreductase core subunit S1
NUBPL	NUBP iron-sulfur cluster assembly factor, mitochondrial
OXSM	3-oxoacyl-ACP synthase, mitochondrial
RPN1	Ribophorin I
SLC3A2	Solute carrier family 3 member 2
SLC7A11	Solute carrier family 7 member 11

## Sheet: Table S2
Table S2. The correlation between disulfidptosis-related genes and lncRNAs
Disulfidptosis-related genes	lncRNA	Correlation coefficient	P value	Regulation
GYS1	LINC00662	0.520143	2.59701e-27	postive
GYS1	MIR34AHG	0.460087	5.44478e-21	postive
GYS1	AC009061.2	0.449572	5.24767e-20	postive
GYS1	AC087500.1	0.453215	2.41519e-20	postive
GYS1	CD81-AS1	0.449464	5.36911e-20	postive
GYS1	ATP6V0E2-AS1	0.474529	2.12705e-22	postive
GYS1	AC011462.4	0.415246	5.06335e-17	postive
GYS1	LINC02611	0.467081	1.15437e-21	postive
GYS1	STAM-AS1	0.419351	2.31836e-17	postive
GYS1	MIATNB	0.502244	2.69697e-25	postive
GYS1	LINC00909	0.437535	6.38856e-19	postive
GYS1	AC018690.1	0.408792	1.69219e-16	postive
GYS1	MIR503HG	0.48154	4.16567e-23	postive
GYS1	AP001062.1	0.409215	1.56481e-16	postive
GYS1	AC116351.1	0.432477	1.77298e-18	postive
GYS1	HOTAIRM1	0.41315	7.51367e-17	postive
GYS1	Z83745.1	0.400715	7.38815e-16	postive
GYS1	AL365295.1	0.446906	9.20774e-20	postive
GYS1	AC112220.2	0.408883	1.66404e-16	postive
GYS1	PDCD4-AS1	0.444736	1.44949e-19	postive
GYS1	AC020915.2	0.468954	7.57458e-22	postive
GYS1	AL731533.2	0.400134	8.20163e-16	postive
GYS1	AC023908.3	0.41354	6.98291e-17	postive
GYS1	AC008759.2	0.409417	1.50737e-16	postive
GYS1	SBF2-AS1	0.421045	1.67411e-17	postive
GYS1	AC110995.1	0.460159	5.35972e-21	postive
GYS1	PELATON	0.440322	3.61346e-19	postive
GYS1	BOLA3-AS1	0.509687	4.04426e-26	postive
GYS1	AC127024.4	0.428863	3.63926e-18	postive
GYS1	AL137127.1	0.424931	7.87986e-18	postive
GYS1	ZNF197-AS1	0.483201	2.81567e-23	postive
GYS1	AC006213.7	0.440358	3.58689e-19	postive
GYS1	HAND2-AS1	0.499675	5.13664e-25	postive
GYS1	AC078880.5	0.418625	2.664e-17	postive
GYS1	LINC00539	0.467665	1.01252e-21	postive
GYS1	AC004771.2	0.419347	2.32002e-17	postive
GYS1	AC060766.7	0.435128	1.04056e-18	postive
GYS1	AC135050.1	0.402015	5.84387e-16	postive
GYS1	AP003778.1	0.434052	1.29259e-18	postive
GYS1	LINC00265	0.515204	9.61235e-27	postive
GYS1	LINC01560	0.439674	4.12671e-19	postive
GYS1	WAC-AS1	0.476597	1.32018e-22	postive
GYS1	LINC00641	0.456099	1.29767e-20	postive
GYS1	AL513320.1	0.418803	2.57476e-17	postive
GYS1	RNF213-AS1	0.469554	6.61315e-22	postive
GYS1	AC009148.1	0.40515	3.30539e-16	postive
GYS1	AL355574.1	0.43971	4.09684e-19	postive
GYS1	AC012360.3	0.450092	4.69999e-20	postive
GYS1	FAM66C	0.427733	4.54883e-18	postive
GYS1	AC008969.1	0.48345	2.65417e-23	postive
GYS1	ZNF561-AS1	0.419614	2.2044e-17	postive
GYS1	AC087477.2	0.401348	6.59141e-16	postive
GYS1	AL162458.1	0.426603	5.68025e-18	postive
GYS1	MIRLET7A1HG	0.434358	1.21534e-18	postive
GYS1	WDFY3-AS2	0.577262	1.29448e-34	postive
GYS1	AC091057.1	0.488461	8.02623e-24	postive
GYS1	AGAP2-AS1	0.48771	9.61439e-24	postive
GYS1	AC125437.1	0.420725	1.78052e-17	postive
GYS1	AC112722.1	0.406761	2.4606e-16	postive
GYS1	AC093620.1	0.42903	3.52098e-18	postive
GYS1	AL353748.3	0.579803	5.66545e-35	postive
GYS1	ZNF529-AS1	0.451994	3.13574e-20	postive
GYS1	AC004596.1	0.434375	1.2113e-18	postive
GYS1	AL157904.1	0.418111	2.9386e-17	postive
GYS1	AC007066.2	0.526483	4.68923e-28	postive
GYS1	ATP1A1-AS1	0.421417	1.55825e-17	postive
GYS1	AC138207.5	0.512063	2.18547e-26	postive
GYS1	BX322234.1	0.43837	5.38837e-19	postive
GYS1	AC022211.3	0.420464	1.87214e-17	postive
GYS1	AL117344.2	0.467115	1.1457e-21	postive
GYS1	AL157392.3	0.475837	1.57367e-22	postive
GYS1	CD27-AS1	0.499798	4.98146e-25	postive
GYS1	AL008729.1	0.413481	7.06121e-17	postive
GYS1	LINC01836	0.422576	1.24554e-17	postive
GYS1	NIPBL-DT	0.486587	1.25833e-23	postive
GYS1	NORAD	0.461387	4.09187e-21	postive
GYS1	AC138028.4	0.404985	3.40644e-16	postive
GYS1	AC008735.4	0.417434	3.34298e-17	postive
GYS1	NCK1-DT	0.429034	3.51777e-18	postive
GYS1	PKD1P6-NPIPP1	0.415571	4.76147e-17	postive
GYS1	AC008124.1	0.434914	1.08652e-18	postive
GYS1	PTOV1-AS2	0.486704	1.22355e-23	postive
GYS1	AC048341.1	0.517108	5.81896e-27	postive
GYS1	AC010326.3	0.479345	6.96903e-23	postive
GYS1	SCAMP1-AS1	0.400209	8.09181e-16	postive
GYS1	AL022311.1	0.425914	6.50211e-18	postive
GYS1	AP001469.2	0.427383	4.87268e-18	postive
GYS1	AC004067.1	0.499359	5.55835e-25	postive
GYS1	AL662797.1	0.416386	4.07991e-17	postive
GYS1	AC010834.3	0.426002	6.39076e-18	postive
GYS1	AC124798.1	0.429367	3.2933e-18	postive
GYS1	THAP9-AS1	0.488066	8.82724e-24	postive
GYS1	AC024560.3	0.467333	1.09093e-21	postive
GYS1	FRMD6-AS1	0.447345	8.39568e-20	postive
GYS1	AC007406.4	0.46883	7.78916e-22	postive
GYS1	LINC01011	0.468412	8.55848e-22	postive
GYS1	FAM111A-DT	0.481025	4.70223e-23	postive
GYS1	AC026356.2	0.496101	1.24708e-24	postive
GYS1	ARRDC1-AS1	0.408932	1.64907e-16	postive
GYS1	AL356481.1	0.516422	6.97416e-27	postive
GYS1	AC009093.1	0.460913	4.54135e-21	postive
GYS1	AC145098.1	0.457091	1.04664e-20	postive
GYS1	NUTM2A-AS1	0.430403	2.68184e-18	postive
GYS1	AC007877.1	0.54425	3.1803e-30	postive
GYS1	AC145423.1	0.405939	2.86119e-16	postive
GYS1	AC004803.1	0.450227	4.56756e-20	postive
GYS1	AC104530.1	0.40822	1.88081e-16	postive
GYS1	AL139287.1	0.461761	3.76864e-21	postive
GYS1	AL122035.1	0.431978	1.95922e-18	postive
GYS1	AC093599.2	0.415665	4.67771e-17	postive
GYS1	AL133410.1	0.404187	3.94026e-16	postive
GYS1	AC026401.3	0.413159	7.501e-17	postive
GYS1	AL365272.1	0.40785	2.01389e-16	postive
GYS1	DUBR	0.490128	5.36837e-24	postive
GYS1	AC010186.3	0.447974	7.35511e-20	postive
GYS1	UBOX5-AS1	0.405958	2.85153e-16	postive
GYS1	LINC01772	0.569075	1.76693e-33	postive
GYS1	AC104695.2	0.468357	8.66547e-22	postive
GYS1	AC114956.2	0.45439	1.87637e-20	postive
GYS1	PARTICL	0.424037	9.3799e-18	postive
GYS1	AC037459.2	0.462202	3.41936e-21	postive
GYS1	UBA6-AS1	0.492637	2.91793e-24	postive
GYS1	LINC02615	0.415218	5.09044e-17	postive
GYS1	AL592148.3	0.457291	1.00228e-20	postive
GYS1	AP000813.1	0.438043	5.76021e-19	postive
GYS1	SNHG12	0.466407	1.34251e-21	postive
GYS1	AC084064.1	0.401933	5.93058e-16	postive
GYS1	LINC02884	0.426165	6.18969e-18	postive
GYS1	AC010327.6	0.437523	6.40406e-19	postive
GYS1	AC018529.2	0.472996	3.02282e-22	postive
GYS1	AC090114.2	0.503603	1.91409e-25	postive
GYS1	AC008760.1	0.459255	6.53258e-21	postive
GYS1	AL118506.1	0.445061	1.3547e-19	postive
GYS1	AC109635.6	0.405996	2.83172e-16	postive
GYS1	NIFK-AS1	0.455947	1.34126e-20	postive
GYS1	FAM13A-AS1	0.501669	3.11664e-25	postive
GYS1	AL357079.1	0.418017	2.99164e-17	postive
GYS1	ADNP-AS1	0.403413	4.53579e-16	postive
GYS1	AP000866.2	0.529805	1.88528e-28	postive
GYS1	AP000866.6	0.463838	2.38007e-21	postive
GYS1	AC105020.1	0.436937	7.21365e-19	postive
GYS1	AL024498.1	0.497111	9.71617e-25	postive
GYS1	LINC02268	0.561818	1.68798e-32	postive
GYS1	LENG8-AS1	0.461979	3.59118e-21	postive
GYS1	LINC02298	0.4187	2.62596e-17	postive
GYS1	AC026979.4	0.418304	2.83241e-17	postive
GYS1	AL359878.1	0.437487	6.45084e-19	postive
GYS1	FAM225A	0.401287	6.66486e-16	postive
GYS1	PAN3-AS1	0.460191	5.32153e-21	postive
GYS1	AC010547.2	0.437746	6.1193e-19	postive
GYS1	AC129510.1	0.407933	1.98312e-16	postive
GYS1	AC006272.1	0.454947	1.6645e-20	postive
GYS1	AC020661.1	0.450704	4.12721e-20	postive
GYS1	NRSN2-AS1	0.621082	2.84771e-41	postive
GYS1	AC099778.1	0.417215	3.4854e-17	postive
GYS1	AC093928.1	0.441682	2.73105e-19	postive
GYS1	AL158151.4	0.420407	1.89288e-17	postive
GYS1	AP000640.1	0.47814	9.22885e-23	postive
GYS1	AC005670.3	0.442186	2.46115e-19	postive
GYS1	AC006504.7	0.408427	1.81029e-16	postive
GYS1	AC004900.1	0.438165	5.61889e-19	postive
GYS1	LINC00622	0.471994	3.80064e-22	postive
GYS1	ZEB1-AS1	0.418645	2.65345e-17	postive
GYS1	AC006547.1	0.438158	5.62633e-19	postive
GYS1	KDM2B-DT	0.417964	3.02193e-17	postive
GYS1	HOXB-AS1	0.402673	5.18746e-16	postive
GYS1	AC026469.1	0.405387	3.16568e-16	postive
GYS1	AC097634.1	0.464267	2.16389e-21	postive
GYS1	AL159169.3	0.430444	2.66e-18	postive
GYS1	AC004812.2	0.495379	1.49017e-24	postive
GYS1	STX18-AS1	0.519189	3.34944e-27	postive
GYS1	AL157893.2	0.463468	2.58369e-21	postive
GYS1	DGUOK-AS1	0.420338	1.9183e-17	postive
GYS1	AC016065.1	0.455606	1.44371e-20	postive
GYS1	AL683813.1	0.407809	2.029e-16	postive
GYS1	HCG18	0.487086	1.11676e-23	postive
GYS1	RASAL2-AS1	0.408245	1.87236e-16	postive
GYS1	AL442128.2	0.402377	5.47325e-16	postive
GYS1	AC015726.1	0.433839	1.34911e-18	postive
GYS1	AC019205.1	0.404491	3.72824e-16	postive
GYS1	LINC00342	0.45637	1.22395e-20	postive
GYS1	AL499602.1	0.473867	2.4766e-22	postive
GYS1	LINC00205	0.542228	5.69961e-30	postive
GYS1	AC106037.2	0.401965	5.89737e-16	postive
GYS1	AC012313.5	0.400923	7.1168e-16	postive
GYS1	AC011462.5	0.541549	6.92643e-30	postive
GYS1	AL121772.3	0.46425	2.17234e-21	postive
GYS1	POC1B-AS1	0.444788	1.43396e-19	postive
GYS1	MIR181A2HG	0.429855	2.99004e-18	postive
GYS1	AC007996.1	0.401596	6.30306e-16	postive
GYS1	AC138207.4	0.521023	2.05239e-27	postive
GYS1	AC007038.1	0.409014	1.62415e-16	postive
GYS1	AC009902.2	0.414699	5.61378e-17	postive
GYS1	AC021016.1	0.493221	2.53036e-24	postive
GYS1	AC097448.1	0.403203	4.7122e-16	postive
GYS1	RBM38-AS1	0.473423	2.74189e-22	postive
GYS1	BX842570.1	0.401598	6.30112e-16	postive
GYS1	NNT-AS1	0.429067	3.49526e-18	postive
GYS1	AC027130.1	0.488188	8.57166e-24	postive
GYS1	AC004076.2	0.507549	7.00899e-26	postive
GYS1	BACE1-AS	0.473771	2.53154e-22	postive
GYS1	AC090409.1	0.584365	1.26193e-35	postive
GYS1	TAPT1-AS1	0.422049	1.37918e-17	postive
GYS1	Z97989.1	0.507257	7.55331e-26	postive
GYS1	AC005785.1	0.447213	8.63235e-20	postive
GYS1	AC006213.2	0.415367	4.94846e-17	postive
GYS1	AL034548.2	0.536243	3.13164e-29	postive
GYS1	LINC01521	0.402102	5.75283e-16	postive
GYS1	CCNT2-AS1	0.493557	2.33053e-24	postive
GYS1	AC012368.1	0.406501	2.58106e-16	postive
GYS1	AC005261.1	0.583205	1.85266e-35	postive
GYS1	AC110611.1	0.404668	3.60933e-16	postive
GYS1	AC139768.1	0.44557	1.21793e-19	postive
GYS1	CASC15	0.419712	2.16324e-17	postive
GYS1	AC026356.1	0.501535	3.22388e-25	postive
GYS1	WARS2-AS1	0.561505	1.85787e-32	postive
GYS1	NRAV	0.549442	6.98252e-31	postive
GYS1	AC004951.4	0.400796	7.28145e-16	postive
GYS1	GEMIN7-AS1	0.420406	1.89322e-17	postive
GYS1	AC022150.2	0.454972	1.6555e-20	postive
GYS1	AC006504.5	0.482174	3.58778e-23	postive
GYS1	AL354836.1	0.553203	2.29037e-31	postive
GYS1	AL356019.2	0.421177	1.63201e-17	postive
GYS1	AC048341.2	0.471909	3.87437e-22	postive
GYS1	EHMT2-AS1	0.402458	5.39344e-16	postive
GYS1	MED8-AS1	0.425747	6.71757e-18	postive
GYS1	AC011476.3	0.401478	6.43929e-16	postive
GYS1	AC127521.1	0.420552	1.84095e-17	postive
GYS1	MCM3AP-AS1	0.444137	1.64231e-19	postive
GYS1	AL049840.6	0.487727	9.57437e-24	postive
GYS1	AC104024.4	0.413995	6.4106e-17	postive
GYS1	AC010618.3	0.439497	4.27912e-19	postive
GYS1	NR2F2-AS1	0.630623	7.27716e-43	postive
GYS1	CHROMR	0.441969	2.57368e-19	postive
GYS1	AL008721.2	0.467251	1.11115e-21	postive
GYS1	AC005070.3	0.423884	9.66312e-18	postive
GYS1	AC245884.8	0.420418	1.88883e-17	postive
GYS1	LINC02035	0.543266	4.22712e-30	postive
GYS1	LINC02019	0.423584	1.02423e-17	postive
GYS1	AL158212.2	0.415421	4.89797e-17	postive
GYS1	DNM3OS	0.466542	1.30266e-21	postive
GYS1	Z98884.2	0.427169	5.08249e-18	postive
GYS1	ALOX12-AS1	0.424387	8.76122e-18	postive
GYS1	LINC02137	0.44057	3.43358e-19	postive
GYS1	FOXD2-AS1	0.415388	4.92905e-17	postive
GYS1	ZNF528-AS1	0.48577	1.52944e-23	postive
GYS1	AL096701.3	0.460826	4.6299e-21	postive
GYS1	LINC01094	0.483541	2.59793e-23	postive
GYS1	AP005136.3	0.415628	4.71056e-17	postive
GYS1	AC102953.2	0.415941	4.43887e-17	postive
GYS1	SEC24B-AS1	0.436485	7.90718e-19	postive
GYS1	AL133367.1	0.503423	2.00292e-25	postive
GYS1	EIF3J-DT	0.476121	1.47366e-22	postive
GYS1	LINC01150	0.543607	3.83095e-30	postive
GYS1	FBXL19-AS1	0.422344	1.30273e-17	postive
GYS1	AC009133.1	0.450468	4.33996e-20	postive
GYS1	AC005046.1	0.500234	4.46661e-25	postive
GYS1	LINC02391	0.472958	3.04929e-22	postive
GYS1	AC087521.1	0.441905	2.60806e-19	postive
GYS1	YEATS2-AS1	0.449854	4.94369e-20	postive
GYS1	AC245060.6	0.412193	8.98953e-17	postive
GYS1	C9orf139	0.448699	6.31244e-20	postive
GYS1	AL158835.2	0.513825	1.38002e-26	postive
GYS1	AC120053.1	0.44657	9.88062e-20	postive
GYS1	Z92544.1	0.55694	7.45716e-32	postive
GYS1	AL358472.3	0.417809	3.11285e-17	postive
GYS1	ATP2B1-AS1	0.408594	1.75529e-16	postive
GYS1	AL031432.4	0.401925	5.93931e-16	postive
GYS1	TFAP2E-AS1	0.420627	1.8144e-17	postive
GYS1	AC232271.1	0.407514	2.1424e-16	postive
GYS1	AL359091.4	0.503236	2.09981e-25	postive
GYS1	AC027237.3	0.479705	6.4069e-23	postive
GYS1	AC130371.2	0.500665	4.01023e-25	postive
GYS1	AL645608.7	0.451693	3.34389e-20	postive
GYS1	AC109587.1	0.481115	4.60392e-23	postive
GYS1	GPRC5D-AS1	0.400621	7.51365e-16	postive
GYS1	Z69706.1	0.428005	4.31073e-18	postive
GYS1	AC010618.2	0.432604	1.72853e-18	postive
GYS1	AL513327.1	0.414378	5.96413e-17	postive
GYS1	LINC00294	0.405771	2.95088e-16	postive
GYS1	CFLAR-AS1	0.412968	7.77505e-17	postive
GYS1	ZNF32-AS2	0.400706	7.39977e-16	postive
GYS1	AC135050.6	0.475522	1.69244e-22	postive
GYS1	PPP1R14B-AS1	0.456173	1.27709e-20	postive
GYS1	AP002761.3	0.560772	2.32587e-32	postive
GYS1	AC011450.1	0.472061	3.74275e-22	postive
GYS1	AC002059.1	0.418887	2.53364e-17	postive
GYS1	AC012186.2	0.47484	1.98005e-22	postive
GYS1	AC018695.6	0.450401	4.40194e-20	postive
GYS1	HOMER3-AS1	0.491175	4.16521e-24	postive
GYS1	LINC00630	0.530715	1.46623e-28	postive
GYS1	MAPKAPK5-AS1	0.454163	1.97029e-20	postive
GYS1	AGBL5-IT1	0.420368	1.90733e-17	postive
GYS1	AC073349.4	0.410928	1.13849e-16	postive
GYS1	AP001453.2	0.436731	7.52171e-19	postive
GYS1	AL159169.2	0.528641	2.59753e-28	postive
GYS1	AC004837.4	0.420583	1.83008e-17	postive
GYS1	AP000757.1	0.447601	7.95678e-20	postive
GYS1	LINC02202	0.503108	2.16878e-25	postive
GYS1	AC009549.1	0.427638	4.63474e-18	postive
GYS1	AC124045.1	0.518291	4.2525e-27	postive
GYS1	ZNF426-DT	0.434091	1.28252e-18	postive
GYS1	TRAF3IP2-AS1	0.494118	2.03112e-24	postive
GYS1	AL157395.1	0.44473	1.45139e-19	postive
GYS1	AC013486.1	0.405732	2.9718e-16	postive
GYS1	AC092171.4	0.410122	1.32251e-16	postive
GYS1	AC006059.1	0.520651	2.26743e-27	postive
GYS1	PAXBP1-AS1	0.420196	1.97137e-17	postive
GYS1	AC087294.1	0.400446	7.75498e-16	postive
GYS1	AL022238.2	0.468346	8.68763e-22	postive
GYS1	STARD7-AS1	0.590301	1.72517e-36	postive
GYS1	AC090559.1	0.50827	5.82507e-26	postive
GYS1	AC010320.3	0.487924	9.1334e-24	postive
GYS1	AL355388.1	0.46809	9.20295e-22	postive
GYS1	AC027702.1	0.498649	6.6328e-25	postive
GYS1	WARS2-IT1	0.4159	4.47409e-17	postive
GYS1	CLCA4-AS1	0.53951	1.24088e-29	postive
GYS1	LINC00702	0.438982	4.75556e-19	postive
LRPPRC	AC006252.1	0.46997	6.02011e-22	postive
LRPPRC	TBC1D8-AS1	0.423389	1.0639e-17	postive
LRPPRC	SNHG29	0.401576	6.32577e-16	postive
LRPPRC	AC011921.1	0.423794	9.83296e-18	postive
LRPPRC	AC107027.3	0.54383	3.59168e-30	postive
LRPPRC	LINC00909	0.46006	5.47713e-21	postive
LRPPRC	AC018690.1	0.451426	3.53964e-20	postive
LRPPRC	HCG15	0.430021	2.89306e-18	postive
LRPPRC	AL606489.1	0.441702	2.71959e-19	postive
LRPPRC	GHET1	0.417894	3.06273e-17	postive
LRPPRC	AL022157.1	0.431427	2.18717e-18	postive
LRPPRC	AC092279.1	0.412471	8.53354e-17	postive
LRPPRC	AC099850.1	0.418286	2.8423e-17	postive
LRPPRC	AC112220.2	0.516077	7.63852e-27	postive
LRPPRC	AL358115.1	0.436724	7.53341e-19	postive
LRPPRC	LINC02709	0.400193	8.11527e-16	postive
LRPPRC	SBF2-AS1	0.530081	1.74673e-28	postive
LRPPRC	AL132639.2	0.451899	3.1999e-20	postive
LRPPRC	AL162595.1	0.441214	3.00755e-19	postive
LRPPRC	LINC00665	0.482837	3.06866e-23	postive
LRPPRC	AL031282.2	0.464533	2.03979e-21	postive
LRPPRC	AL021707.2	0.452071	3.08487e-20	postive
LRPPRC	AC074117.1	0.547422	1.26341e-30	postive
LRPPRC	AC093227.3	0.448937	6.00282e-20	postive
LRPPRC	AC006449.2	0.401924	5.94095e-16	postive
LRPPRC	ZNF775-AS1	0.402604	5.25315e-16	postive
LRPPRC	AL354696.2	0.410103	1.32724e-16	postive
LRPPRC	AC073529.1	0.456524	1.1837e-20	postive
LRPPRC	AC024075.3	0.430622	2.56733e-18	postive
LRPPRC	AC108479.1	0.48314	2.85623e-23	postive
LRPPRC	AC073046.1	0.57876	7.9605e-35	postive
LRPPRC	ZNF337-AS1	0.637634	4.52726e-44	postive
LRPPRC	SNHG14	0.45285	2.61142e-20	postive
LRPPRC	AC006008.1	0.429872	2.9799e-18	postive
LRPPRC	LINC01560	0.524796	7.42182e-28	postive
LRPPRC	SNHG16	0.577307	1.27571e-34	postive
LRPPRC	AL353796.1	0.409327	1.53262e-16	postive
LRPPRC	AL031778.1	0.50099	3.6957e-25	postive
LRPPRC	AC092614.1	0.622	2.01235e-41	postive
LRPPRC	WAC-AS1	0.532798	8.22189e-29	postive
LRPPRC	RNF213-AS1	0.416399	4.07032e-17	postive
LRPPRC	AC120114.1	0.553438	2.13498e-31	postive
LRPPRC	AC084824.4	0.413463	7.08434e-17	postive
LRPPRC	LINC01278	0.531044	1.33854e-28	postive
LRPPRC	AL355574.1	0.448978	5.95095e-20	postive
LRPPRC	AC012360.3	0.404507	3.71691e-16	postive
LRPPRC	AC008969.1	0.400047	8.33086e-16	postive
LRPPRC	AC107959.3	0.502264	2.68366e-25	postive
LRPPRC	AP001469.3	0.400293	7.9711e-16	postive
LRPPRC	AC073254.1	0.562259	1.47374e-32	postive
LRPPRC	LINC01224	0.409686	1.43409e-16	postive
LRPPRC	LINC00863	0.422113	1.36233e-17	postive
LRPPRC	AC091057.1	0.446174	1.07336e-19	postive
LRPPRC	AC005034.5	0.477573	1.05292e-22	postive
LRPPRC	GMDS-DT	0.436137	8.48512e-19	postive
LRPPRC	AC003086.1	0.439806	4.01664e-19	postive
LRPPRC	AC004596.1	0.486538	1.27327e-23	postive
LRPPRC	AL590705.3	0.440029	3.83694e-19	postive
LRPPRC	ATP1A1-AS1	0.45577	1.39354e-20	postive
LRPPRC	AL138756.1	0.403086	4.81311e-16	postive
LRPPRC	AL442003.1	0.411886	9.5202e-17	postive
LRPPRC	AL157392.3	0.458062	8.47582e-21	postive
LRPPRC	AL161891.1	0.42737	4.88515e-18	postive
LRPPRC	AC107068.1	0.512013	2.21376e-26	postive
LRPPRC	NIPBL-DT	0.418356	2.8043e-17	postive
LRPPRC	NORAD	0.568365	2.20936e-33	postive
LRPPRC	AL121574.1	0.448801	6.17766e-20	postive
LRPPRC	RNASEH1-AS1	0.512446	1.97799e-26	postive
LRPPRC	NCK1-DT	0.456869	1.09834e-20	postive
LRPPRC	STARD4-AS1	0.402839	5.03425e-16	postive
LRPPRC	AL031985.3	0.455612	1.44173e-20	postive
LRPPRC	REPIN1-AS1	0.453305	2.36887e-20	postive
LRPPRC	PAXIP1-AS2	0.443665	1.81138e-19	postive
LRPPRC	AC092645.2	0.406689	2.49335e-16	postive
LRPPRC	ZBTB11-AS1	0.45851	7.68696e-21	postive
LRPPRC	LINC01515	0.485766	1.53097e-23	postive
LRPPRC	AP001469.2	0.533233	7.2839e-29	postive
LRPPRC	AC010834.3	0.487834	9.33345e-24	postive
LRPPRC	AC087071.2	0.437769	6.09096e-19	postive
LRPPRC	AC007406.4	0.571991	7.02375e-34	postive
LRPPRC	FAM111A-DT	0.433488	1.44768e-18	postive
LRPPRC	AL356481.1	0.424357	8.81364e-18	postive
LRPPRC	AC138035.1	0.401191	6.78082e-16	postive
LRPPRC	NUTM2A-AS1	0.511627	2.44728e-26	postive
LRPPRC	AC022211.2	0.436607	7.71455e-19	postive
LRPPRC	KDM4A-AS1	0.427092	5.16024e-18	postive
LRPPRC	AC114956.2	0.449601	5.21625e-20	postive
LRPPRC	AC008764.2	0.424916	7.90299e-18	postive
LRPPRC	AC007390.1	0.45817	8.2785e-21	postive
LRPPRC	AC010327.6	0.414251	6.1087e-17	postive
LRPPRC	AL132800.1	0.402114	5.74051e-16	postive
LRPPRC	NIFK-AS1	0.47107	4.68953e-22	postive
LRPPRC	ADNP-AS1	0.419299	2.34129e-17	postive
LRPPRC	AC093297.2	0.493604	2.304e-24	postive
LRPPRC	AL024498.1	0.40237	5.48053e-16	postive
LRPPRC	MKLN1-AS	0.403836	4.20024e-16	postive
LRPPRC	AL359878.1	0.406222	2.71646e-16	postive
LRPPRC	USP46-DT	0.452947	2.55757e-20	postive
LRPPRC	AC098484.4	0.432901	1.62864e-18	postive
LRPPRC	AC078778.1	0.425409	7.17659e-18	postive
LRPPRC	AC009237.14	0.43215	1.89312e-18	postive
LRPPRC	NRSN2-AS1	0.491227	4.11233e-24	postive
LRPPRC	AC245060.7	0.417591	3.24504e-17	postive
LRPPRC	AC024075.1	0.472488	3.39547e-22	postive
LRPPRC	AC007405.3	0.436007	8.71226e-19	postive
LRPPRC	AC005670.3	0.60885	2.61648e-39	postive
LRPPRC	AL360270.1	0.451754	3.30066e-20	postive
LRPPRC	ZEB1-AS1	0.483044	2.92218e-23	postive
LRPPRC	AC100861.1	0.442272	2.41767e-19	postive
LRPPRC	STX18-AS1	0.461955	3.61031e-21	postive
LRPPRC	AC093227.1	0.492101	3.3249e-24	postive
LRPPRC	MORF4L2-AS1	0.404509	3.71602e-16	postive
LRPPRC	DLEU1	0.48003	5.93709e-23	postive
LRPPRC	AL732509.1	0.498841	6.32297e-25	postive
LRPPRC	SREBF2-AS1	0.41356	6.95706e-17	postive
LRPPRC	AC016065.1	0.407343	2.21083e-16	postive
LRPPRC	AL442125.2	0.400234	8.05565e-16	postive
LRPPRC	HCG18	0.588924	2.74705e-36	postive
LRPPRC	RASAL2-AS1	0.438917	4.81887e-19	postive
LRPPRC	AP001372.2	0.424894	7.93609e-18	postive
LRPPRC	LINC01876	0.412386	8.67104e-17	postive
LRPPRC	LINC00205	0.542317	5.555e-30	postive
LRPPRC	AC106037.2	0.423486	1.04401e-17	postive
LRPPRC	AP000766.1	0.444064	1.66745e-19	postive
LRPPRC	LINC02038	0.477756	1.00911e-22	postive
LRPPRC	AC000068.1	0.40205	5.8068e-16	postive
LRPPRC	AC109460.2	0.401598	6.30076e-16	postive
LRPPRC	UCKL1-AS1	0.424109	9.24846e-18	postive
LRPPRC	AC097448.1	0.517463	5.29753e-27	postive
LRPPRC	SNHG32	0.423096	1.12607e-17	postive
LRPPRC	EBLN3P	0.580224	4.93671e-35	postive
LRPPRC	AC018645.3	0.406644	2.5142e-16	postive
LRPPRC	NNT-AS1	0.435446	9.75832e-19	postive
LRPPRC	C2orf27A	0.420083	2.01475e-17	postive
LRPPRC	BACE1-AS	0.537458	2.22176e-29	postive
LRPPRC	SMARCA5-AS1	0.50394	1.75739e-25	postive
LRPPRC	AL358472.4	0.435712	9.24818e-19	postive
LRPPRC	AL133243.2	0.588483	3.18645e-36	postive
LRPPRC	AC006213.2	0.431895	1.99176e-18	postive
LRPPRC	AL049840.4	0.433739	1.37661e-18	postive
LRPPRC	AC022150.4	0.448217	6.98744e-20	postive
LRPPRC	AC108010.1	0.407318	2.22122e-16	postive
LRPPRC	AP000873.2	0.403053	4.84187e-16	postive
LRPPRC	LINC01521	0.49696	1.00857e-24	postive
LRPPRC	CCNT2-AS1	0.424673	8.28628e-18	postive
LRPPRC	AC026356.1	0.406379	2.63941e-16	postive
LRPPRC	OIP5-AS1	0.509573	4.16557e-26	postive
LRPPRC	WARS2-AS1	0.410442	1.24608e-16	postive
LRPPRC	NRAV	0.52912	2.27652e-28	postive
LRPPRC	CTC-338M12.4	0.442871	2.13563e-19	postive
LRPPRC	AC012467.2	0.438744	4.99224e-19	postive
LRPPRC	AC022150.2	0.435811	9.06397e-19	postive
LRPPRC	AL928654.1	0.416851	3.73558e-17	postive
LRPPRC	TMCC1-AS1	0.476213	1.44285e-22	postive
LRPPRC	NOP53-AS1	0.47319	2.89192e-22	postive
LRPPRC	TMCO1-AS1	0.413434	7.12296e-17	postive
LRPPRC	AC011476.3	0.410404	1.25509e-16	postive
LRPPRC	MCM3AP-AS1	0.63545	1.08396e-43	postive
LRPPRC	POLH-AS1	0.411371	1.04822e-16	postive
LRPPRC	SNHG1	0.407196	2.27152e-16	postive
LRPPRC	AC005070.3	0.436294	8.2197e-19	postive
LRPPRC	LINC02035	0.433357	1.48626e-18	postive
LRPPRC	CENATAC-DT	0.400181	8.13342e-16	postive
LRPPRC	SOS1-IT1	0.403243	4.67799e-16	postive
LRPPRC	UBR5-AS1	0.503749	1.84469e-25	postive
LRPPRC	LYRM4-AS1	0.523414	1.07876e-27	postive
LRPPRC	AC027097.1	0.438286	5.48174e-19	postive
LRPPRC	AC005332.5	0.42838	4.00348e-18	postive
LRPPRC	AC102953.2	0.434826	1.10607e-18	postive
LRPPRC	EIF3J-DT	0.45502	1.63828e-20	postive
LRPPRC	AC245060.2	0.4288	3.68462e-18	postive
LRPPRC	FBXL19-AS1	0.491819	3.56151e-24	postive
LRPPRC	FGD5-AS1	0.628683	1.5501e-42	postive
LRPPRC	AL049840.3	0.405322	3.20298e-16	postive
LRPPRC	EIF2AK3-DT	0.426998	5.25656e-18	postive
LRPPRC	AC114763.1	0.585417	8.89601e-36	postive
LRPPRC	AP002449.1	0.436971	7.16498e-19	postive
LRPPRC	UBL7-AS1	0.449516	5.3104e-20	postive
LRPPRC	AL078644.1	0.488134	8.68268e-24	postive
LRPPRC	AC022137.3	0.425229	7.43362e-18	postive
LRPPRC	AL136419.3	0.460115	5.41191e-21	postive
LRPPRC	ZNF32-AS2	0.472693	3.23977e-22	postive
LRPPRC	AC092295.1	0.421153	1.63981e-17	postive
LRPPRC	LINC00339	0.4075	2.14815e-16	postive
LRPPRC	Z68871.1	0.538438	1.6833e-29	postive
LRPPRC	AC026412.3	0.530522	1.54631e-28	postive
LRPPRC	AC012313.1	0.472407	3.45903e-22	postive
LRPPRC	C21orf62-AS1	0.404207	3.92587e-16	postive
LRPPRC	AL035411.3	0.494307	1.93921e-24	postive
LRPPRC	LINC00630	0.573494	4.35071e-34	postive
LRPPRC	AC019080.1	0.526091	5.21814e-28	postive
LRPPRC	MIR600HG	0.444073	1.66426e-19	postive
LRPPRC	NFYC-AS1	0.417416	3.35498e-17	postive
LRPPRC	AC016747.1	0.599724	6.72507e-38	postive
LRPPRC	AC046134.2	0.44021	3.69751e-19	postive
LRPPRC	TRAF3IP2-AS1	0.491046	4.29766e-24	postive
LRPPRC	CTBP1-DT	0.566805	3.60099e-33	postive
LRPPRC	NUTM2B-AS1	0.448723	6.27975e-20	postive
LRPPRC	PAXBP1-AS1	0.456053	1.31085e-20	postive
LRPPRC	AC087294.1	0.401196	6.77449e-16	postive
LRPPRC	AP001432.1	0.479434	6.82537e-23	postive
LRPPRC	STARD7-AS1	0.500398	4.28661e-25	postive
LRPPRC	AL391121.1	0.42451	8.55426e-18	postive
LRPPRC	AC010320.3	0.402471	5.381e-16	postive
LRPPRC	INE1	0.403298	4.63202e-16	postive
LRPPRC	AC000123.1	0.458613	7.51574e-21	postive
NCKAP1	LINC01376	0.47423	2.27823e-22	postive
NCKAP1	LINC00662	0.472974	3.03806e-22	postive
NCKAP1	AC006252.1	0.403784	4.24024e-16	postive
NCKAP1	AC010864.1	0.407229	2.25798e-16	postive
NCKAP1	TBC1D8-AS1	0.500565	4.11122e-25	postive
NCKAP1	AC092910.3	0.505642	1.14068e-25	postive
NCKAP1	AC009061.2	0.457969	8.64915e-21	postive
NCKAP1	AC087500.1	0.417685	3.18746e-17	postive
NCKAP1	AC011921.1	0.419445	2.27707e-17	postive
NCKAP1	AP006621.4	0.402661	5.19858e-16	postive
NCKAP1	AC107027.3	0.613268	5.23e-40	postive
NCKAP1	AC004943.2	0.436294	8.21971e-19	postive
NCKAP1	AC079781.5	0.47132	4.43104e-22	postive
NCKAP1	AC092953.2	0.497522	8.775e-25	postive
NCKAP1	BCDIN3D-AS1	0.411348	1.05262e-16	postive
NCKAP1	AL139407.1	0.540486	9.39093e-30	postive
NCKAP1	STAM-AS1	0.425951	6.45459e-18	postive
NCKAP1	BAIAP2-DT	0.434441	1.19533e-18	postive
NCKAP1	AC015922.2	0.416801	3.77127e-17	postive
NCKAP1	AC096992.2	0.482749	3.13301e-23	postive
NCKAP1	MIATNB	0.492159	3.27825e-24	postive
NCKAP1	LINC00909	0.554883	1.38538e-31	postive
NCKAP1	AC018690.1	0.517889	4.73137e-27	postive
NCKAP1	AC004830.2	0.415486	4.83846e-17	postive
NCKAP1	AC096733.2	0.525797	5.6537e-28	postive
NCKAP1	AC078795.1	0.50442	1.55606e-25	postive
NCKAP1	AL606489.1	0.549133	7.64911e-31	postive
NCKAP1	AL109984.1	0.480177	5.73692e-23	postive
NCKAP1	AC090589.3	0.412659	8.23824e-17	postive
NCKAP1	AC116351.1	0.537028	2.50942e-29	postive
NCKAP1	GORAB-AS1	0.443149	2.01606e-19	postive
NCKAP1	AC009315.1	0.448191	7.02674e-20	postive
NCKAP1	AL022157.1	0.518215	4.34019e-27	postive
NCKAP1	KRTAP5-AS1	0.409727	1.42307e-16	postive
NCKAP1	AL356776.2	0.404323	3.84383e-16	postive
NCKAP1	AC112220.2	0.642314	6.8115e-45	postive
NCKAP1	AP001107.4	0.421808	1.44514e-17	postive
NCKAP1	AL358115.1	0.522514	1.37522e-27	postive
NCKAP1	AC004263.2	0.478036	9.45482e-23	postive
NCKAP1	PCBP2-OT1	0.402239	5.61226e-16	postive
NCKAP1	ARAP1-AS2	0.513753	1.40644e-26	postive
NCKAP1	AL731533.2	0.441965	2.57569e-19	postive
NCKAP1	AC005253.1	0.549024	7.8971e-31	postive
NCKAP1	AL139349.1	0.446854	9.30847e-20	postive
NCKAP1	AC023908.3	0.452211	2.99403e-20	postive
NCKAP1	SRD5A3-AS1	0.465679	1.57983e-21	postive
NCKAP1	LINC02709	0.46923	7.11599e-22	postive
NCKAP1	AC073896.3	0.423166	1.11089e-17	postive
NCKAP1	AC133550.3	0.409108	1.59626e-16	postive
NCKAP1	SBF2-AS1	0.596759	1.88824e-37	postive
NCKAP1	AL132639.2	0.435321	1.0009e-18	postive
NCKAP1	AC073487.1	0.420182	1.97655e-17	postive
NCKAP1	ZBTB40-IT1	0.404107	3.99793e-16	postive
NCKAP1	AL031282.2	0.570858	1.00624e-33	postive
NCKAP1	LINC02041	0.430651	2.55249e-18	postive
NCKAP1	AC011815.1	0.455816	1.37966e-20	postive
NCKAP1	AL021707.2	0.400079	8.28334e-16	postive
NCKAP1	AC074117.1	0.412404	8.64114e-17	postive
NCKAP1	AC127024.4	0.497847	8.0967e-25	postive
NCKAP1	AC093227.3	0.514404	1.18582e-26	postive
NCKAP1	AL049869.2	0.480467	5.35973e-23	postive
NCKAP1	AC006449.2	0.454555	1.81102e-20	postive
NCKAP1	ZNF197-AS1	0.409031	1.61905e-16	postive
NCKAP1	NCBP2-AS1	0.449163	5.72324e-20	postive
NCKAP1	AC034102.6	0.436552	7.8012e-19	postive
NCKAP1	ZNF775-AS1	0.424523	8.53234e-18	postive
NCKAP1	AC024075.3	0.492203	3.24327e-24	postive
NCKAP1	HMGN3-AS1	0.525263	6.53658e-28	postive
NCKAP1	AC108479.1	0.534539	5.05569e-29	postive
NCKAP1	MCPH1-AS1	0.533787	6.23975e-29	postive
NCKAP1	AL021368.2	0.403028	4.86404e-16	postive
NCKAP1	AC090198.1	0.489156	6.78842e-24	postive
NCKAP1	LINC00539	0.448733	6.26651e-20	postive
NCKAP1	MIR4453HG	0.420027	2.03643e-17	postive
NCKAP1	AC004771.2	0.529618	1.98519e-28	postive
NCKAP1	SMG7-AS1	0.475042	1.89027e-22	postive
NCKAP1	AC073046.1	0.658844	6.44334e-48	postive
NCKAP1	AC060766.7	0.438062	5.73772e-19	postive
NCKAP1	AC012459.1	0.407114	2.306e-16	postive
NCKAP1	MALINC1	0.485678	1.56323e-23	postive
NCKAP1	ASB16-AS1	0.423851	9.72508e-18	postive
NCKAP1	ZNF337-AS1	0.594298	4.41296e-37	postive
NCKAP1	AC092295.2	0.463902	2.34686e-21	postive
NCKAP1	CYP4A22-AS1	0.466353	1.35904e-21	postive
NCKAP1	LINC00265	0.560909	2.23015e-32	postive
NCKAP1	AC006008.1	0.598793	9.3113e-38	postive
NCKAP1	AL353759.1	0.498815	6.3649e-25	postive
NCKAP1	LINC01560	0.641105	1.11466e-44	postive
NCKAP1	SNHG16	0.410132	1.3201e-16	postive
NCKAP1	AL353796.1	0.414032	6.36538e-17	postive
NCKAP1	AL031778.1	0.457421	9.74425e-21	postive
NCKAP1	GAS5-AS1	0.400436	7.76885e-16	postive
NCKAP1	AC092614.1	0.70081	1.57661e-56	postive
NCKAP1	AL592295.4	0.493199	2.54345e-24	postive
NCKAP1	WAC-AS1	0.595243	3.18766e-37	postive
NCKAP1	LINC00641	0.425657	6.83782e-18	postive
NCKAP1	SAP30L-AS1	0.500896	3.78406e-25	postive
NCKAP1	RNF213-AS1	0.612672	6.50752e-40	postive
NCKAP1	AC120114.1	0.565556	5.31497e-33	postive
NCKAP1	MAP3K14-AS1	0.552165	3.11955e-31	postive
NCKAP1	AC084824.4	0.420901	1.72139e-17	postive
NCKAP1	LINC01278	0.626165	4.10245e-42	postive
NCKAP1	AC025766.1	0.405036	3.37527e-16	postive
NCKAP1	AC244517.7	0.426767	5.50057e-18	postive
NCKAP1	AL355472.2	0.439919	3.92464e-19	postive
NCKAP1	AL355574.1	0.444594	1.49314e-19	postive
NCKAP1	AF129075.3	0.40449	3.72897e-16	postive
NCKAP1	AC012360.3	0.49303	2.65109e-24	postive
NCKAP1	AL133406.2	0.44734	8.40502e-20	postive
NCKAP1	FAM66C	0.578677	8.17852e-35	postive
NCKAP1	AC008969.1	0.481932	3.79906e-23	postive
NCKAP1	AL132989.1	0.47531	1.77707e-22	postive
NCKAP1	AC107959.3	0.598162	1.15986e-37	postive
NCKAP1	AC087477.2	0.4202	1.96967e-17	postive
NCKAP1	AC073254.1	0.584504	1.20486e-35	postive
NCKAP1	AC138393.3	0.412644	8.26215e-17	postive
NCKAP1	AC024560.4	0.404904	3.45718e-16	postive
NCKAP1	AL445231.1	0.446208	1.06587e-19	postive
NCKAP1	NOP14-AS1	0.42598	6.41854e-18	postive
NCKAP1	AC021078.1	0.542552	5.19286e-30	postive
NCKAP1	AC091588.3	0.46723	1.11636e-21	postive
NCKAP1	AC008764.8	0.463198	2.74298e-21	postive
NCKAP1	LINC00863	0.413131	7.54038e-17	postive
NCKAP1	AL162458.1	0.401087	6.91003e-16	postive
NCKAP1	LINC01948	0.430773	2.49122e-18	postive
NCKAP1	U52111.1	0.453489	2.27731e-20	postive
NCKAP1	WDFY3-AS2	0.568804	1.92453e-33	postive
NCKAP1	AC091057.1	0.520467	2.38157e-27	postive
NCKAP1	AC005034.5	0.569677	1.46152e-33	postive
NCKAP1	GMDS-DT	0.511243	2.70396e-26	postive
NCKAP1	AC003086.1	0.441694	2.72429e-19	postive
NCKAP1	AL353748.3	0.558096	5.25642e-32	postive
NCKAP1	PLCG1-AS1	0.457028	1.06107e-20	postive
NCKAP1	AC108463.2	0.629554	1.10457e-42	postive
NCKAP1	AC015849.3	0.510321	3.43363e-26	postive
NCKAP1	AC004596.1	0.670828	3.12061e-50	postive
NCKAP1	AL355075.2	0.416816	3.76035e-17	postive
NCKAP1	AL590705.3	0.515456	8.99572e-27	postive
NCKAP1	AC004771.4	0.484579	2.03081e-23	postive
NCKAP1	AC007066.2	0.427244	5.00785e-18	postive
NCKAP1	ATP1A1-AS1	0.458667	7.42836e-21	postive
NCKAP1	AL031846.2	0.414941	5.36298e-17	postive
NCKAP1	BX322234.1	0.499051	6.00104e-25	postive
NCKAP1	AL158834.2	0.412489	8.50459e-17	postive
NCKAP1	AC022211.3	0.408613	1.74931e-16	postive
NCKAP1	AC004918.3	0.416078	4.32565e-17	postive
NCKAP1	AL117344.2	0.543532	3.91474e-30	postive
NCKAP1	AL138756.1	0.437524	6.4029e-19	postive
NCKAP1	AL442003.1	0.494507	1.84631e-24	postive
NCKAP1	AL157392.3	0.62497	6.48885e-42	postive
NCKAP1	AL161891.1	0.407979	1.96661e-16	postive
NCKAP1	AL512770.1	0.472626	3.2903e-22	postive
NCKAP1	AC107068.1	0.401551	6.35498e-16	postive
NCKAP1	CD27-AS1	0.434399	1.20541e-18	postive
NCKAP1	AC074138.1	0.454072	2.0092e-20	postive
NCKAP1	Z83843.1	0.491489	3.85934e-24	postive
NCKAP1	LIMD1-AS1	0.435837	9.01681e-19	postive
NCKAP1	LINC01836	0.452974	2.54319e-20	postive
NCKAP1	AC007285.1	0.434651	1.14569e-18	postive
NCKAP1	NIPBL-DT	0.573977	3.72725e-34	postive
NCKAP1	NORAD	0.697398	8.98663e-56	postive
NCKAP1	AC138028.4	0.460185	5.32964e-21	postive
NCKAP1	AC008735.4	0.452186	3.00974e-20	postive
NCKAP1	DNAJC9-AS1	0.475768	1.59888e-22	postive
NCKAP1	LINC00654	0.432499	1.76527e-18	postive
NCKAP1	NCK1-DT	0.543232	4.26788e-30	postive
NCKAP1	PKD1P6-NPIPP1	0.453647	2.20118e-20	postive
NCKAP1	MBNL1-AS1	0.41836	2.80191e-17	postive
NCKAP1	AC008124.1	0.53295	7.88136e-29	postive
NCKAP1	STARD4-AS1	0.463248	2.71317e-21	postive
NCKAP1	AL031985.3	0.501914	2.93067e-25	postive
NCKAP1	REPIN1-AS1	0.45725	1.01124e-20	postive
NCKAP1	AC005332.6	0.485999	1.4481e-23	postive
NCKAP1	AC018410.1	0.508632	5.30733e-26	postive
NCKAP1	AC048341.1	0.429863	2.98527e-18	postive
NCKAP1	AC012313.8	0.401174	6.80137e-16	postive
NCKAP1	AL118511.1	0.40167	6.21928e-16	postive
NCKAP1	N4BP2L2-IT2	0.419794	2.12946e-17	postive
NCKAP1	PAXIP1-AS2	0.572861	5.32505e-34	postive
NCKAP1	AC008737.1	0.446476	1.00761e-19	postive
NCKAP1	AC104794.3	0.420149	1.98926e-17	postive
NCKAP1	AC092645.2	0.50912	4.68142e-26	postive
NCKAP1	LINC01515	0.443455	1.89223e-19	postive
NCKAP1	AP001469.2	0.593039	6.79265e-37	postive
NCKAP1	LINC01106	0.433396	1.47489e-18	postive
NCKAP1	AC004067.1	0.548146	1.02219e-30	postive
NCKAP1	NARF-IT1	0.452974	2.5432e-20	postive
NCKAP1	AC021087.3	0.446788	9.43714e-20	postive
NCKAP1	KCCAT198	0.426704	5.56869e-18	postive
NCKAP1	PSMA3-AS1	0.446853	9.30967e-20	postive
NCKAP1	AL354892.3	0.44304	2.06217e-19	postive
NCKAP1	AC010834.3	0.628747	1.51164e-42	postive
NCKAP1	MIR3936HG	0.434959	1.07662e-18	postive
NCKAP1	THAP9-AS1	0.504851	1.39486e-25	postive
NCKAP1	FRMD6-AS1	0.534197	5.56389e-29	postive
NCKAP1	AC087071.2	0.452708	2.6922e-20	postive
NCKAP1	AC007406.4	0.638615	3.05268e-44	postive
NCKAP1	LINC01011	0.479858	6.18084e-23	postive
NCKAP1	AP005899.1	0.535641	3.70984e-29	postive
NCKAP1	FAM111A-DT	0.66317	9.67869e-49	postive
NCKAP1	AC068193.1	0.415643	4.6969e-17	postive
NCKAP1	AC026356.2	0.44592	1.13209e-19	postive
NCKAP1	AC108463.3	0.409287	1.54406e-16	postive
NCKAP1	AL356481.1	0.500508	4.17106e-25	postive
NCKAP1	AC009093.1	0.462492	3.20675e-21	postive
NCKAP1	AC145098.1	0.405388	3.16503e-16	postive
NCKAP1	AC138035.1	0.430905	2.42676e-18	postive
NCKAP1	AC109460.1	0.531667	1.12613e-28	postive
NCKAP1	NUTM2A-AS1	0.502229	2.70715e-25	postive
NCKAP1	AC025287.3	0.473181	2.89785e-22	postive
NCKAP1	AL033384.2	0.401853	6.01725e-16	postive
NCKAP1	AC009121.2	0.420625	1.81521e-17	postive
NCKAP1	AC004803.1	0.461397	4.08272e-21	postive
NCKAP1	AC061975.8	0.409027	1.62036e-16	postive
NCKAP1	AC008119.1	0.489412	6.38251e-24	postive
NCKAP1	AC016590.2	0.481248	4.46224e-23	postive
NCKAP1	ACBD3-AS1	0.406158	2.74857e-16	postive
NCKAP1	ANKRD10-IT1	0.521203	1.95538e-27	postive
NCKAP1	AL359921.1	0.417907	3.05532e-17	postive
NCKAP1	AL122035.1	0.529455	2.07629e-28	postive
NCKAP1	AC093599.2	0.415752	4.60129e-17	postive
NCKAP1	AL133410.1	0.418212	2.88256e-17	postive
NCKAP1	AC135050.5	0.460033	5.50994e-21	postive
NCKAP1	AC073367.1	0.499082	5.95568e-25	postive
NCKAP1	AL365272.1	0.445018	1.36687e-19	postive
NCKAP1	MRPS30-DT	0.451468	3.5083e-20	postive
NCKAP1	AC022211.2	0.448868	6.09031e-20	postive
NCKAP1	DUBR	0.554206	1.69689e-31	postive
NCKAP1	AC068790.2	0.421971	1.40024e-17	postive
NCKAP1	AC010186.3	0.471453	4.29879e-22	postive
NCKAP1	LINC01772	0.54971	6.45207e-31	postive
NCKAP1	LINC00997	0.476721	1.28286e-22	postive
NCKAP1	AC114956.2	0.620127	4.08202e-41	postive
NCKAP1	AL603839.2	0.466592	1.28823e-21	postive
NCKAP1	AC008906.1	0.461838	3.70507e-21	postive
NCKAP1	AC004908.2	0.438383	5.37466e-19	postive
NCKAP1	ZNF346-IT1	0.401095	6.90009e-16	postive
NCKAP1	AC006435.2	0.445118	1.33854e-19	postive
NCKAP1	AL157932.1	0.551082	4.30216e-31	postive
NCKAP1	AC008764.2	0.512971	1.72488e-26	postive
NCKAP1	AC139795.2	0.512732	1.83597e-26	postive
NCKAP1	ALG13-AS1	0.41155	1.01381e-16	postive
NCKAP1	AC037459.2	0.497246	9.39699e-25	postive
NCKAP1	UBA6-AS1	0.494401	1.89527e-24	postive
NCKAP1	GUSBP11	0.412914	7.85409e-17	postive
NCKAP1	AL442125.1	0.498321	7.19609e-25	postive
NCKAP1	AC006026.3	0.507341	7.3929e-26	postive
NCKAP1	AP000813.1	0.490333	5.10883e-24	postive
NCKAP1	PABPC4-AS1	0.460431	5.04867e-21	postive
NCKAP1	TTC39A-AS1	0.430682	2.53695e-18	postive
NCKAP1	AP003721.3	0.45216	3.02652e-20	postive
NCKAP1	LINC00663	0.419535	2.23796e-17	postive
NCKAP1	AC022973.5	0.458888	7.07775e-21	postive
NCKAP1	AC132872.3	0.417721	3.16563e-17	postive
NCKAP1	AC007390.1	0.550344	5.35129e-31	postive
NCKAP1	ALKBH3-AS1	0.492745	2.84193e-24	postive
NCKAP1	AC245041.2	0.419725	2.15782e-17	postive
NCKAP1	AC090114.2	0.482273	3.50517e-23	postive
NCKAP1	AC008760.1	0.442392	2.35828e-19	postive
NCKAP1	AL359962.3	0.449826	4.97358e-20	postive
NCKAP1	AL118506.1	0.479397	6.88438e-23	postive
NCKAP1	AL109614.1	0.49144	3.90575e-24	postive
NCKAP1	BACH1-IT1	0.425946	6.46107e-18	postive
NCKAP1	NIFK-AS1	0.506433	9.32307e-26	postive
NCKAP1	FAM13A-AS1	0.446462	1.01055e-19	postive
NCKAP1	ADNP-AS1	0.437703	6.17329e-19	postive
NCKAP1	AC093297.2	0.502006	2.86363e-25	postive
NCKAP1	ITFG1-AS1	0.478864	7.79694e-23	postive
NCKAP1	AP000866.6	0.458806	7.2063e-21	postive
NCKAP1	AC016747.3	0.478042	9.4423e-23	postive
NCKAP1	AL024498.1	0.4637	2.45443e-21	postive
NCKAP1	LINC01775	0.424463	8.633e-18	postive
NCKAP1	LENG8-AS1	0.500402	4.28253e-25	postive
NCKAP1	AC026979.4	0.569894	1.36479e-33	postive
NCKAP1	AC025171.2	0.567682	2.73734e-33	postive
NCKAP1	MKLN1-AS	0.445147	1.33058e-19	postive
NCKAP1	HLA-F-AS1	0.40242	5.43073e-16	postive
NCKAP1	AL359878.1	0.518205	4.35064e-27	postive
NCKAP1	AC009237.15	0.419953	2.06531e-17	postive
NCKAP1	AL603756.1	0.44524	1.30492e-19	postive
NCKAP1	AC053513.2	0.463358	2.64761e-21	postive
NCKAP1	ALMS1-IT1	0.432503	1.76389e-18	postive
NCKAP1	KANSL1L-AS1	0.52934	2.14302e-28	postive
NCKAP1	USP46-DT	0.515048	1.00146e-26	postive
NCKAP1	AL360270.2	0.483569	2.58079e-23	postive
NCKAP1	PAN3-AS1	0.438667	5.0712e-19	postive
NCKAP1	AC010973.1	0.415354	4.96058e-17	postive
NCKAP1	AC129510.1	0.541502	7.02089e-30	postive
NCKAP1	AC073611.1	0.441846	2.64008e-19	postive
NCKAP1	ERVK13-1	0.447744	7.72072e-20	postive
NCKAP1	AC098484.4	0.468948	7.5844e-22	postive
NCKAP1	AC078778.1	0.459812	5.78329e-21	postive
NCKAP1	AC009237.14	0.492206	3.24095e-24	postive
NCKAP1	AC027514.2	0.412415	8.62393e-17	postive
NCKAP1	NRSN2-AS1	0.627177	2.77747e-42	postive
NCKAP1	AC004884.2	0.409954	1.36458e-16	postive
NCKAP1	AC092338.1	0.492714	2.86367e-24	postive
NCKAP1	THBS3-AS1	0.408797	1.69078e-16	postive
NCKAP1	AP000640.1	0.510556	3.23092e-26	postive
NCKAP1	AL031600.1	0.485762	1.53255e-23	postive
NCKAP1	AC024075.1	0.555984	9.95072e-32	postive
NCKAP1	AP003469.2	0.409713	1.4269e-16	postive
NCKAP1	AC007405.3	0.430094	2.85124e-18	postive
NCKAP1	AC005670.3	0.695765	2.04889e-55	postive
NCKAP1	AL360270.1	0.511023	2.86288e-26	postive
NCKAP1	AC009090.6	0.547111	1.38389e-30	postive
NCKAP1	AP001318.2	0.420215	1.96413e-17	postive
NCKAP1	AL031670.1	0.531483	1.18522e-28	postive
NCKAP1	AC025031.4	0.470802	4.98446e-22	postive
NCKAP1	AC022400.4	0.458233	8.16584e-21	postive
NCKAP1	AC016394.2	0.523819	9.6704e-28	postive
NCKAP1	ASH1L-AS1	0.426514	5.78006e-18	postive
NCKAP1	ZEB1-AS1	0.608871	2.59639e-39	postive
NCKAP1	AC100778.2	0.4651	1.79788e-21	postive
NCKAP1	AC006547.1	0.440892	3.21395e-19	postive
NCKAP1	AC100861.1	0.495682	1.38287e-24	postive
NCKAP1	AP000866.1	0.462644	3.10122e-21	postive
NCKAP1	THUMPD3-AS1	0.450212	4.58269e-20	postive
NCKAP1	PPIC-AS1	0.445701	1.18504e-19	postive
NCKAP1	AC091181.2	0.401161	6.81761e-16	postive
NCKAP1	AC093827.4	0.410034	1.34424e-16	postive
NCKAP1	LAMC1-AS1	0.462683	3.07407e-21	postive
NCKAP1	AL031709.1	0.403279	4.64739e-16	postive
NCKAP1	STX18-AS1	0.554351	1.62487e-31	postive
NCKAP1	AL157893.2	0.426532	5.76023e-18	postive
NCKAP1	AC093227.1	0.546525	1.6422e-30	postive
NCKAP1	DGUOK-AS1	0.453013	2.52196e-20	postive
NCKAP1	AC009120.3	0.558444	4.72865e-32	postive
NCKAP1	DLEU1	0.424416	8.71269e-18	postive
NCKAP1	AL732509.1	0.495747	1.36114e-24	postive
NCKAP1	AC060766.6	0.419101	2.43206e-17	postive
NCKAP1	AC016065.1	0.47618	1.45387e-22	postive
NCKAP1	AL442125.2	0.426942	5.31475e-18	postive
NCKAP1	AC026801.2	0.460393	5.09138e-21	postive
NCKAP1	AL683813.1	0.428444	3.95351e-18	postive
NCKAP1	HCG18	0.603892	1.54664e-38	postive
NCKAP1	AC104532.2	0.44845	6.65311e-20	postive
NCKAP1	PSMD6-AS2	0.421839	1.43634e-17	postive
NCKAP1	RASAL2-AS1	0.431578	2.12197e-18	postive
NCKAP1	AP001372.2	0.552254	3.03811e-31	postive
NCKAP1	AC245041.1	0.418323	2.82185e-17	postive
NCKAP1	AC003070.1	0.409048	1.61411e-16	postive
NCKAP1	LINC00342	0.56656	3.8867e-33	postive
NCKAP1	SCTR-AS1	0.508157	5.99712e-26	postive
NCKAP1	LINC01876	0.484909	1.8778e-23	postive
NCKAP1	AL499602.1	0.56677	3.6407e-33	postive
NCKAP1	LINC00205	0.609944	1.76047e-39	postive
NCKAP1	AC106037.2	0.516899	6.14997e-27	postive
NCKAP1	AC012313.5	0.49251	3.00987e-24	postive
NCKAP1	AC011462.5	0.616703	1.46983e-40	postive
NCKAP1	AL121772.3	0.460018	5.52799e-21	postive
NCKAP1	Z69733.1	0.527823	3.25094e-28	postive
NCKAP1	AP000766.1	0.521094	2.0138e-27	postive
NCKAP1	AL162727.2	0.410967	1.13016e-16	postive
NCKAP1	AC096586.2	0.487372	1.04269e-23	postive
NCKAP1	AP002907.1	0.412649	8.25329e-17	postive
NCKAP1	AL359762.3	0.437574	6.33725e-19	postive
NCKAP1	LINC02038	0.40981	1.40135e-16	postive
NCKAP1	AC000068.1	0.402842	5.03153e-16	postive
NCKAP1	AC007996.1	0.457221	1.01757e-20	postive
NCKAP1	AC004908.1	0.550318	5.39328e-31	postive
NCKAP1	MKNK1-AS1	0.443376	1.92351e-19	postive
NCKAP1	AC109460.2	0.551394	3.92258e-31	postive
NCKAP1	AC016705.2	0.569822	1.39656e-33	postive
NCKAP1	UCKL1-AS1	0.452593	2.75922e-20	postive
NCKAP1	TRAPPC12-AS1	0.559883	3.05229e-32	postive
NCKAP1	AC067852.3	0.503465	1.98212e-25	postive
NCKAP1	AC021016.1	0.439445	4.32565e-19	postive
NCKAP1	UBE2Q1-AS1	0.522496	1.38156e-27	postive
NCKAP1	AC097448.1	0.599076	8.43294e-38	postive
NCKAP1	EBLN3P	0.674756	5.15053e-51	postive
NCKAP1	RBM38-AS1	0.423223	1.0987e-17	postive
NCKAP1	AC005104.1	0.489073	6.92629e-24	postive
NCKAP1	AC018645.3	0.512768	1.81889e-26	postive
NCKAP1	AC104590.1	0.419363	2.31299e-17	postive
NCKAP1	BX842570.1	0.45066	4.1668e-20	postive
NCKAP1	NNT-AS1	0.641857	8.20551e-45	postive
NCKAP1	C2orf27A	0.472258	3.57868e-22	postive
NCKAP1	AC022211.1	0.452052	3.09747e-20	postive
NCKAP1	AC004076.2	0.434549	1.1696e-18	postive
NCKAP1	BACE1-AS	0.50441	1.56014e-25	postive
NCKAP1	AC022154.1	0.473953	2.42776e-22	postive
NCKAP1	SMARCA5-AS1	0.612251	7.5944e-40	postive
NCKAP1	AC137561.1	0.428304	4.06441e-18	postive
NCKAP1	AC008770.3	0.460186	5.32733e-21	postive
NCKAP1	TAPT1-AS1	0.52522	6.61448e-28	postive
NCKAP1	AC092376.2	0.439592	4.19663e-19	postive
NCKAP1	AL158166.1	0.415854	4.5131e-17	postive
NCKAP1	Z97989.1	0.433207	1.53189e-18	postive
NCKAP1	AL358472.4	0.541518	6.98932e-30	postive
NCKAP1	AL133243.2	0.565705	5.0738e-33	postive
NCKAP1	AC006213.2	0.534796	4.7031e-29	postive
NCKAP1	AP001793.1	0.449817	4.98304e-20	postive
NCKAP1	AL049840.4	0.544225	3.20331e-30	postive
NCKAP1	AC022150.4	0.51095	2.91719e-26	postive
NCKAP1	AC108010.1	0.523394	1.08465e-27	postive
NCKAP1	LINC01521	0.599403	7.52355e-38	postive
NCKAP1	CCNT2-AS1	0.486254	1.36253e-23	postive
NCKAP1	AC022382.2	0.528844	2.45636e-28	postive
NCKAP1	AC005261.1	0.443026	2.06821e-19	postive
NCKAP1	AC110611.1	0.480792	4.96662e-23	postive
NCKAP1	AC026356.1	0.539197	1.35658e-29	postive
NCKAP1	PRKAR1B-AS2	0.453968	2.0549e-20	postive
NCKAP1	OIP5-AS1	0.623018	1.36731e-41	postive
NCKAP1	WARS2-AS1	0.582826	2.09959e-35	postive
NCKAP1	AC117394.2	0.440755	3.30572e-19	postive
NCKAP1	NRAV	0.658107	8.87346e-48	postive
NCKAP1	AP000759.1	0.521299	1.90607e-27	postive
NCKAP1	CTC-338M12.4	0.468813	7.81928e-22	postive
NCKAP1	GEMIN7-AS1	0.433374	1.48119e-18	postive
NCKAP1	AC012467.2	0.446584	9.84987e-20	postive
NCKAP1	AC022150.2	0.496451	1.14388e-24	postive
NCKAP1	AL928654.1	0.421335	1.58316e-17	postive
NCKAP1	AL049840.2	0.45893	7.0138e-21	postive
NCKAP1	AC080023.1	0.440089	3.79041e-19	postive
NCKAP1	AL356019.2	0.459082	6.78391e-21	postive
NCKAP1	RHOQ-AS1	0.48831	8.3242e-24	postive
NCKAP1	AC027237.2	0.410448	1.24474e-16	postive
NCKAP1	AC087289.5	0.49284	2.77656e-24	postive
NCKAP1	TMCO1-AS1	0.437757	6.10578e-19	postive
NCKAP1	AC007622.2	0.516682	6.51195e-27	postive
NCKAP1	EHMT2-AS1	0.417255	3.45903e-17	postive
NCKAP1	AC011476.3	0.522396	1.4193e-27	postive
NCKAP1	AC127521.1	0.425839	6.59824e-18	postive
NCKAP1	MCM3AP-AS1	0.60842	3.05623e-39	postive
NCKAP1	AC114284.1	0.426889	5.37032e-18	postive
NCKAP1	AP000442.1	0.43052	2.62004e-18	postive
NCKAP1	TMEM9B-AS1	0.457421	9.74298e-21	postive
NCKAP1	NR2F2-AS1	0.430651	2.55229e-18	postive
NCKAP1	CHROMR	0.554071	1.76672e-31	postive
NCKAP1	AC022558.3	0.449559	5.26207e-20	postive
NCKAP1	POLH-AS1	0.431463	2.17152e-18	postive
NCKAP1	AC009226.1	0.456191	1.27222e-20	postive
NCKAP1	LIMS1-AS1	0.513977	1.32604e-26	postive
NCKAP1	AC012063.1	0.444185	1.62582e-19	postive
NCKAP1	AP001893.1	0.41685	3.7357e-17	postive
NCKAP1	AC073046.3	0.521925	1.61117e-27	postive
NCKAP1	AL008721.2	0.442792	2.17114e-19	postive
NCKAP1	AC005070.3	0.553761	1.93873e-31	postive
NCKAP1	MIR4435-2HG	0.534543	5.04901e-29	postive
NCKAP1	LINC02035	0.636884	6.11602e-44	postive
NCKAP1	ZNF674-AS1	0.443392	1.91728e-19	postive
NCKAP1	RHOA-IT1	0.408491	1.78917e-16	postive
NCKAP1	FTX	0.404855	3.48872e-16	postive
NCKAP1	AC083855.2	0.40917	1.5779e-16	postive
NCKAP1	KLF7-IT1	0.436382	8.07428e-19	postive
NCKAP1	NPTN-IT1	0.560267	2.71448e-32	postive
NCKAP1	CENATAC-DT	0.419405	2.29426e-17	postive
NCKAP1	SOS1-IT1	0.401433	6.49209e-16	postive
NCKAP1	AP001001.1	0.475335	1.76675e-22	postive
NCKAP1	AC018904.1	0.432439	1.78668e-18	postive
NCKAP1	PCBP1-AS1	0.424601	8.4029e-18	postive
NCKAP1	AC135050.4	0.418015	2.99314e-17	postive
NCKAP1	AC004967.2	0.417707	3.17395e-17	postive
NCKAP1	UBR5-AS1	0.452109	3.05962e-20	postive
NCKAP1	Z98884.2	0.510823	3.01526e-26	postive
NCKAP1	AL360181.2	0.474574	2.10542e-22	postive
NCKAP1	AC005332.5	0.457046	1.057e-20	postive
NCKAP1	ZNF528-AS1	0.40879	1.69308e-16	postive
NCKAP1	AL096701.3	0.527448	3.60234e-28	postive
NCKAP1	AC066613.1	0.421627	1.49646e-17	postive
NCKAP1	LINC01094	0.424363	8.80206e-18	postive
NCKAP1	AP005136.3	0.434612	1.15484e-18	postive
NCKAP1	AC102953.2	0.472121	3.69223e-22	postive
NCKAP1	SEC24B-AS1	0.523029	1.19692e-27	postive
NCKAP1	AL133367.1	0.485248	1.73224e-23	postive
NCKAP1	ECI2-DT	0.477822	9.93561e-23	postive
NCKAP1	EIF3J-DT	0.575129	2.57586e-34	postive
NCKAP1	AC245060.2	0.547851	1.11433e-30	postive
NCKAP1	AC055855.1	0.445216	1.31161e-19	postive
NCKAP1	FBXL19-AS1	0.656078	2.13014e-47	postive
NCKAP1	AC009133.1	0.42309	1.12733e-17	postive
NCKAP1	WAKMAR2	0.404259	3.88872e-16	postive
NCKAP1	AL133243.3	0.523938	9.36254e-28	postive
NCKAP1	AC073842.2	0.432081	1.91927e-18	postive
NCKAP1	FGD5-AS1	0.755541	2.5353e-70	postive
NCKAP1	MRPS9-AS1	0.416462	4.02175e-17	postive
NCKAP1	YEATS2-AS1	0.554827	1.40873e-31	postive
NCKAP1	AC245060.6	0.488572	7.81533e-24	postive
NCKAP1	CCDC18-AS1	0.430141	2.82469e-18	postive
NCKAP1	AC091978.1	0.423194	1.10488e-17	postive
NCKAP1	SAP30-DT	0.412601	8.32853e-17	postive
NCKAP1	Z92544.1	0.534352	5.3266e-29	postive
NCKAP1	AL050343.2	0.486505	1.28322e-23	postive
NCKAP1	AL049840.3	0.50779	6.58778e-26	postive
NCKAP1	AC004461.2	0.466517	1.30989e-21	postive
NCKAP1	AC232271.1	0.516219	7.35953e-27	postive
NCKAP1	AC027237.3	0.568848	1.89796e-33	postive
NCKAP1	AC090587.1	0.4383	5.46603e-19	postive
NCKAP1	AC109587.1	0.582466	2.3643e-35	postive
NCKAP1	LINC00216	0.477417	1.09154e-22	postive
NCKAP1	AC114763.1	0.566814	3.59132e-33	postive
NCKAP1	AC010761.3	0.489761	5.86714e-24	postive
NCKAP1	AP002449.1	0.465972	1.47973e-21	postive
NCKAP1	AC122129.1	0.509641	4.0922e-26	postive
NCKAP1	AL138921.1	0.419016	2.47169e-17	postive
NCKAP1	AC000403.1	0.41087	1.15087e-16	postive
NCKAP1	AC000120.1	0.465496	1.64579e-21	postive
NCKAP1	AC073130.2	0.448587	6.46368e-20	postive
NCKAP1	UBL7-AS1	0.46198	3.59038e-21	postive
NCKAP1	AL078644.1	0.519435	3.13679e-27	postive
NCKAP1	LINC00294	0.538642	1.58815e-29	postive
NCKAP1	AP003392.1	0.58433	1.27642e-35	postive
NCKAP1	AC145285.3	0.405167	3.29505e-16	postive
NCKAP1	CFLAR-AS1	0.575954	1.97538e-34	postive
NCKAP1	AC022137.3	0.525575	6.00564e-28	postive
NCKAP1	AL136419.3	0.444424	1.54697e-19	postive
NCKAP1	ZNF32-AS2	0.600053	5.99267e-38	postive
NCKAP1	AC005954.1	0.40996	1.36291e-16	postive
NCKAP1	AC092295.1	0.492999	2.67106e-24	postive
NCKAP1	Z97832.2	0.426115	6.25095e-18	postive
NCKAP1	CTBP1-AS	0.452613	2.74723e-20	postive
NCKAP1	LINC00339	0.43931	4.44672e-19	postive
NCKAP1	AC091185.1	0.511467	2.55158e-26	postive
NCKAP1	Z68871.1	0.69755	8.31998e-56	postive
NCKAP1	ZDHHC20-IT1	0.430431	2.66675e-18	postive
NCKAP1	OCIAD1-AS1	0.439759	4.05552e-19	postive
NCKAP1	AC087392.3	0.424373	8.78542e-18	postive
NCKAP1	AC026412.3	0.577056	1.38384e-34	postive
NCKAP1	AC012313.1	0.451524	3.46673e-20	postive
NCKAP1	AL731571.1	0.48402	2.31928e-23	postive
NCKAP1	C21orf62-AS1	0.463741	2.43231e-21	postive
NCKAP1	AC092338.3	0.411158	1.09054e-16	postive
NCKAP1	AL590723.1	0.442408	2.35058e-19	postive
NCKAP1	AC011450.1	0.441659	2.74398e-19	postive
NCKAP1	HM13-IT1	0.451047	3.8372e-20	postive
NCKAP1	CAPN10-DT	0.459616	6.037e-21	postive
NCKAP1	AL035411.3	0.600821	4.57662e-38	postive
NCKAP1	LINC00630	0.777002	8.93532e-77	postive
NCKAP1	AC008434.1	0.433968	1.31473e-18	postive
NCKAP1	AC007881.4	0.451212	3.70453e-20	postive
NCKAP1	AC019080.1	0.653589	6.18132e-47	postive
NCKAP1	AC073349.4	0.463532	2.54765e-21	postive
NCKAP1	LINC00664	0.426661	5.61614e-18	postive
NCKAP1	AL121839.2	0.403057	4.83886e-16	postive
NCKAP1	BTG3-AS1	0.592865	7.20981e-37	postive
NCKAP1	AL355488.1	0.424278	8.95024e-18	postive
NCKAP1	AC090425.3	0.418995	2.482e-17	postive
NCKAP1	AP001453.2	0.469221	7.13092e-22	postive
NCKAP1	AL354824.2	0.49251	3.01004e-24	postive
NCKAP1	NFYC-AS1	0.510858	2.98769e-26	postive
NCKAP1	SEMA6A-AS1	0.487334	1.05209e-23	postive
NCKAP1	AC115618.1	0.429348	3.30581e-18	postive
NCKAP1	AC084018.1	0.4264	5.911e-18	postive
NCKAP1	AC009120.2	0.453045	2.50478e-20	postive
NCKAP1	XPC-AS1	0.47516	1.83949e-22	postive
NCKAP1	AC016747.1	0.557876	5.6192e-32	postive
NCKAP1	AC004837.4	0.453818	2.12207e-20	postive
NCKAP1	AL365436.2	0.479872	6.16079e-23	postive
NCKAP1	AP003065.1	0.491034	4.31022e-24	postive
NCKAP1	AP000757.1	0.401686	6.20194e-16	postive
NCKAP1	AC046134.2	0.416166	4.2541e-17	postive
NCKAP1	AL445309.1	0.402067	5.78866e-16	postive
NCKAP1	AC124045.1	0.405894	2.88489e-16	postive
NCKAP1	GARS1-DT	0.483695	2.50446e-23	postive
NCKAP1	Z98885.3	0.414161	6.21351e-17	postive
NCKAP1	TRAF3IP2-AS1	0.507575	6.9626e-26	postive
NCKAP1	AC013486.1	0.511366	2.61871e-26	postive
NCKAP1	AC118344.1	0.405193	3.2799e-16	postive
NCKAP1	AC124944.3	0.431559	2.13e-18	postive
NCKAP1	CTBP1-DT	0.619755	4.69643e-41	postive
NCKAP1	ACAP2-IT1	0.477324	1.11547e-22	postive
NCKAP1	NUTM2B-AS1	0.506699	8.71218e-26	postive
NCKAP1	AL021878.4	0.426971	5.28378e-18	postive
NCKAP1	AL031717.1	0.487384	1.03969e-23	postive
NCKAP1	PAXBP1-AS1	0.544293	3.14122e-30	postive
NCKAP1	AC010168.2	0.430134	2.82888e-18	postive
NCKAP1	AC009318.2	0.448868	6.09104e-20	postive
NCKAP1	AC016722.2	0.456109	1.29493e-20	postive
NCKAP1	AC087294.1	0.465365	1.6946e-21	postive
NCKAP1	AL022238.2	0.444063	1.66752e-19	postive
NCKAP1	AC106037.3	0.484075	2.28885e-23	postive
NCKAP1	AC139149.1	0.510235	3.51082e-26	postive
NCKAP1	AP001432.1	0.532779	8.26506e-29	postive
NCKAP1	STARD7-AS1	0.623197	1.27705e-41	postive
NCKAP1	AC090559.1	0.412573	8.37205e-17	postive
NCKAP1	AC018695.4	0.500544	4.13351e-25	postive
NCKAP1	AL391121.1	0.519111	3.41987e-27	postive
NCKAP1	AC083799.1	0.406029	2.81454e-16	postive
NCKAP1	AC010245.2	0.42792	4.38357e-18	postive
NCKAP1	AC010320.3	0.48332	2.73699e-23	postive
NCKAP1	WASHC5-AS1	0.445433	1.25348e-19	postive
NCKAP1	AL355388.1	0.408371	1.82926e-16	postive
NCKAP1	INE1	0.557063	7.18542e-32	postive
NCKAP1	AC027702.1	0.482588	3.25438e-23	postive
NCKAP1	AC109449.1	0.423939	9.56075e-18	postive
NCKAP1	AC000123.1	0.545621	2.13697e-30	postive
NCKAP1	AC079921.1	0.503228	2.10419e-25	postive
NCKAP1	AF131215.5	0.558986	4.01072e-32	postive
NCKAP1	AC080162.1	0.43701	7.10853e-19	postive
NDUFA11	AC007292.1	0.494308	1.93898e-24	postive
NDUFA11	AC069307.1	0.414049	6.34616e-17	postive
NDUFA11	DNAJC27-AS1	0.477347	1.10965e-22	postive
NDUFA11	LINC02245	0.413064	7.63545e-17	postive
NDUFA11	AC130324.1	0.413776	6.67948e-17	postive
NDUFA11	AC008915.2	0.509339	4.42416e-26	postive
NDUFA11	AC108673.3	0.594176	4.6013e-37	postive
NDUFA11	AC022210.1	0.405419	3.14687e-16	postive
NDUFA11	PRR34-AS1	0.517752	4.90714e-27	postive
NDUFA11	AL138966.2	0.461088	4.37078e-21	postive
NDUFA11	TRIM52-AS1	0.481494	4.21094e-23	postive
NDUFA11	AC015912.3	0.42217	1.3473e-17	postive
NDUFA11	ZFAS1	0.51782	4.81873e-27	postive
NDUFA11	TP53TG1	0.596806	1.85773e-37	postive
NDUFA11	AC010331.1	0.42784	4.45369e-18	postive
NDUFA11	AC005899.7	0.410445	1.24552e-16	postive
NDUFA11	AC005224.2	0.41261	8.31481e-17	postive
NDUFA11	AC142472.1	0.422836	1.1843e-17	postive
NDUFA11	MHENCR	0.437373	6.60288e-19	postive
NDUFA11	RAB11B-AS1	0.407724	2.06132e-16	postive
NDUFA11	AC073534.2	0.555318	1.21562e-31	postive
NDUFA11	HEIH	0.515702	8.43204e-27	postive
NDUFA11	RPARP-AS1	0.470662	5.14505e-22	postive
NDUFA11	COA6-AS1	0.406735	2.47263e-16	postive
NDUFA11	AC011472.2	0.446324	1.04017e-19	postive
NDUFA11	AC073508.3	0.455595	1.44706e-20	postive
NDUFA11	SNHG8	0.467867	9.6748e-22	postive
NDUFA11	LINC02878	0.453172	2.43743e-20	postive
NDUFA11	AC010969.2	0.424178	9.12617e-18	postive
NDUFA11	AC093591.2	0.486014	1.44281e-23	postive
NDUFA11	AC137630.3	0.429304	3.33514e-18	postive
NDUFA11	AP002360.1	0.403449	4.5064e-16	postive
NDUFA11	AC008608.2	0.437527	6.3984e-19	postive
NDUFA11	AC104506.1	0.45977	5.8359e-21	postive
NDUFA11	AC092171.5	0.475567	1.67475e-22	postive
NDUFA11	AL121832.2	0.520456	2.38863e-27	postive
NDUFA11	AL121944.1	0.504491	1.52854e-25	postive
NDUFA11	AP001505.1	0.533045	7.67436e-29	postive
NDUFA11	AC092354.1	0.423767	9.88438e-18	postive
NDUFA11	SNHG19	0.438547	5.19757e-19	postive
NDUFA11	SNHG25	0.688453	7.68185e-54	postive
NDUFA11	CHASERR	0.402881	4.9961e-16	postive
NDUFA11	AC137695.3	0.418835	2.5588e-17	postive
NDUFA11	ZFHX2-AS1	0.407097	2.31338e-16	postive
NDUFA11	AP003419.3	0.440823	3.25996e-19	postive
NDUFA11	AC020765.2	0.400646	7.48117e-16	postive
NDUFA11	ZSCAN16-AS1	0.495062	1.6112e-24	postive
NDUFA11	AC104316.2	0.414231	6.13238e-17	postive
NDUFA11	AC007773.1	0.411197	1.0827e-16	postive
NDUFA11	AP003392.5	0.442695	2.21491e-19	postive
NDUFA11	AL008635.1	0.424918	7.89963e-18	postive
NDUFA11	AC003101.2	0.437732	6.13744e-19	postive
NDUFA11	AP001767.2	0.455917	1.34995e-20	postive
NDUFA11	AL356652.1	0.419357	2.31548e-17	postive
NDUFA11	AC009065.4	0.555051	1.31723e-31	postive
NDUFA11	AC135050.3	0.400638	7.49117e-16	postive
NDUFA11	AC138207.2	0.490671	4.70648e-24	postive
NDUFA11	AC008610.1	0.483688	2.50885e-23	postive
NDUFA11	AL096701.4	0.400479	7.70809e-16	postive
NDUFA11	AC072039.2	0.491315	4.02572e-24	postive
NDUFA11	AC067852.2	0.558176	5.13059e-32	postive
NDUFA11	CH17-340M24.3	0.41554	4.78895e-17	postive
NDUFA11	AL035587.2	0.452412	2.86797e-20	postive
NDUFA11	AC138696.2	0.55543	1.17546e-31	postive
NDUFA11	LINC01023	0.4054	3.15779e-16	postive
NDUFA11	AC011468.1	0.440134	3.75577e-19	postive
NDUFA11	AL161729.3	0.521622	1.74763e-27	postive
NDUFA11	CYTOR	0.461576	3.92519e-21	postive
NDUFA11	AC009407.1	0.445051	1.35734e-19	postive
NDUFA11	RASGRP3-AS1	0.403887	4.16133e-16	postive
NDUFA11	AC011445.1	0.46618	1.41255e-21	postive
NDUFA11	SNHG9	0.57074	1.04471e-33	postive
NDUFA11	AL023803.1	0.448492	6.59353e-20	postive
NDUFA11	AC072054.1	0.450068	4.72405e-20	postive
NDUFA11	AC046143.2	0.482111	3.64189e-23	postive
NDUFA11	MAPKAPK5-AS1	0.411844	9.59566e-17	postive
NDUFA11	AC004000.1	0.402016	5.84263e-16	postive
NDUFA11	AL121899.1	0.457165	1.03003e-20	postive
NDUFA11	AC004263.1	0.47346	2.71831e-22	postive
NDUFA11	AC114271.1	0.491703	3.66343e-24	postive
NDUFA11	AC026803.1	0.489823	5.77979e-24	postive
NDUFA11	AL035461.2	0.4439	1.72514e-19	postive
NDUFS1	AL132639.2	0.460241	5.26358e-21	postive
NDUFS1	AC024075.3	0.441769	2.68204e-19	postive
NDUFS1	AC073046.1	0.461677	3.83854e-21	postive
NDUFS1	LINC01560	0.416243	4.19265e-17	postive
NDUFS1	AC092614.1	0.407242	2.25236e-16	postive
NDUFS1	AC120114.1	0.421429	1.55458e-17	postive
NDUFS1	LINC01278	0.401381	6.55288e-16	postive
NDUFS1	AC073254.1	0.427991	4.32255e-18	postive
NDUFS1	AL592295.6	0.43754	6.38156e-19	postive
NDUFS1	AC005034.5	0.53672	2.73734e-29	postive
NDUFS1	AC004596.1	0.421001	1.68844e-17	postive
NDUFS1	NORAD	0.48629	1.35087e-23	postive
NDUFS1	REPIN1-AS1	0.407493	2.15059e-16	postive
NDUFS1	PAXIP1-AS2	0.587674	4.18202e-36	postive
NDUFS1	AC087071.2	0.471218	4.53456e-22	postive
NDUFS1	AC135050.5	0.569725	1.43961e-33	postive
NDUFS1	AC008764.2	0.424788	8.10216e-18	postive
NDUFS1	AL603756.1	0.465056	1.8153e-21	postive
NDUFS1	USP46-DT	0.423457	1.04984e-17	postive
NDUFS1	AC024075.1	0.506383	9.44481e-26	postive
NDUFS1	AC005670.3	0.461514	3.97928e-21	postive
NDUFS1	AC004112.1	0.436365	8.10189e-19	postive
NDUFS1	AL357033.2	0.40097	7.05612e-16	postive
NDUFS1	EBLN3P	0.503834	1.80515e-25	postive
NDUFS1	SMARCA5-AS1	0.478204	9.09147e-23	postive
NDUFS1	AC108010.1	0.465327	1.7091e-21	postive
NDUFS1	LINC01521	0.42493	7.88141e-18	postive
NDUFS1	OIP5-AS1	0.604601	1.20176e-38	postive
NDUFS1	FGD5-AS1	0.499781	5.002e-25	postive
NDUFS1	AC114763.1	0.405653	3.01488e-16	postive
NDUFS1	AC122129.1	0.413033	7.68115e-17	postive
NDUFS1	Z68871.1	0.484464	2.08731e-23	postive
NDUFS1	AL035411.3	0.464712	1.95997e-21	postive
NDUFS1	LINC00630	0.462218	3.40735e-21	postive
NDUFS1	AC019080.1	0.429605	3.14168e-18	postive
NDUFS1	AC025917.1	0.441195	3.01915e-19	postive
NUBPL	AC004862.1	0.414034	6.3638e-17	postive
NUBPL	AC116049.1	0.461345	4.12978e-21	postive
NUBPL	AC016745.1	0.493512	2.35631e-24	postive
NUBPL	AC026765.3	0.525666	5.85941e-28	postive
NUBPL	AL138479.2	0.465568	1.61944e-21	postive
NUBPL	AL354920.1	0.449123	5.77092e-20	postive
NUBPL	LINC01942	0.441108	3.07365e-19	postive
NUBPL	ALDH1L1-AS2	0.44499	1.37493e-19	postive
NUBPL	LINC01338	0.417478	3.31524e-17	postive
NUBPL	UGDH-AS1	0.443015	2.0728e-19	postive
NUBPL	LINC01448	0.40093	7.10774e-16	postive
NUBPL	C5orf66	0.490092	5.41564e-24	postive
NUBPL	AL132639.2	0.416526	3.97283e-17	postive
NUBPL	AC006449.6	0.408299	1.85379e-16	postive
NUBPL	LINC01344	0.408064	1.93595e-16	postive
NUBPL	AC020612.3	0.423823	9.77819e-18	postive
NUBPL	AC005165.1	0.40827	1.8636e-16	postive
NUBPL	AC005304.2	0.473853	2.48453e-22	postive
NUBPL	AL356317.1	0.444382	1.56054e-19	postive
NUBPL	AC008708.1	0.496773	1.0565e-24	postive
NUBPL	Z97055.2	0.420938	1.70917e-17	postive
NUBPL	AP001267.3	0.402133	5.72066e-16	postive
NUBPL	AC120114.1	0.45929	6.48306e-21	postive
NUBPL	AC008966.1	0.501065	3.62727e-25	postive
NUBPL	AC104088.2	0.447028	8.97466e-20	postive
NUBPL	HEXA-AS1	0.414904	5.40108e-17	postive
NUBPL	AL359232.1	0.422635	1.23128e-17	postive
NUBPL	WWC2-AS2	0.456368	1.22442e-20	postive
NUBPL	LINC01484	0.543902	3.51734e-30	postive
NUBPL	AC069294.1	0.415653	4.68797e-17	postive
NUBPL	TAF1A-AS1	0.457057	1.05456e-20	postive
NUBPL	TUSC8	0.49966	5.15534e-25	postive
NUBPL	AL160006.1	0.4198	2.12701e-17	postive
NUBPL	LINC01515	0.401242	6.71952e-16	postive
NUBPL	AC007406.2	0.468084	9.21459e-22	postive
NUBPL	AC008549.1	0.68846	7.65653e-54	postive
NUBPL	LINC01186	0.424333	8.85434e-18	postive
NUBPL	AC005632.6	0.51647	6.88805e-27	postive
NUBPL	AC093675.1	0.43181	2.026e-18	postive
NUBPL	AL606760.1	0.405715	2.98085e-16	postive
NUBPL	AC007493.1	0.477228	1.14063e-22	postive
NUBPL	AC010501.2	0.638601	3.06926e-44	postive
NUBPL	AC010531.5	0.542758	4.89305e-30	postive
NUBPL	AC009486.2	0.505438	1.20165e-25	postive
NUBPL	AL080248.1	0.463813	2.39352e-21	postive
NUBPL	LINC02163	0.400161	8.1628e-16	postive
NUBPL	THAP7-AS1	0.437679	6.20397e-19	postive
NUBPL	AL132800.1	0.584446	1.22845e-35	postive
NUBPL	LINC01124	0.619532	5.10668e-41	postive
NUBPL	AL138824.1	0.476109	1.47802e-22	postive
NUBPL	AC092053.4	0.48313	2.86311e-23	postive
NUBPL	AC009113.1	0.450267	4.52898e-20	postive
NUBPL	AC026765.4	0.410348	1.2681e-16	postive
NUBPL	USP46-DT	0.420078	2.01652e-17	postive
NUBPL	LINC02754	0.433407	1.47149e-18	postive
NUBPL	AC027688.1	0.429226	3.38706e-18	postive
NUBPL	AC087379.2	0.416144	4.27134e-17	postive
NUBPL	LBX2-AS1	0.537668	2.09394e-29	postive
NUBPL	AC135048.3	0.439674	4.12712e-19	postive
NUBPL	RNF217-AS1	0.491271	4.06921e-24	postive
NUBPL	LINC01132	0.479077	7.41884e-23	postive
NUBPL	AL449106.1	0.533793	6.22953e-29	postive
NUBPL	AC113404.1	0.404209	3.92464e-16	postive
NUBPL	MIR325HG	0.537841	1.99346e-29	postive
NUBPL	AC078860.3	0.435148	1.03636e-18	postive
NUBPL	AC007406.1	0.400706	7.40042e-16	postive
NUBPL	STPG3-AS1	0.426744	5.52553e-18	postive
NUBPL	AC010538.1	0.513043	1.69297e-26	postive
NUBPL	GCC2-AS1	0.609278	2.24075e-39	postive
NUBPL	AC005550.2	0.461004	4.45164e-21	postive
NUBPL	LINC01428	0.465959	1.48428e-21	postive
NUBPL	AC008393.1	0.436397	8.04901e-19	postive
NUBPL	AL356310.1	0.42814	4.19797e-18	postive
NUBPL	AC078993.1	0.446961	9.10071e-20	postive
NUBPL	AC012184.3	0.452601	2.75449e-20	postive
NUBPL	TPRG1-AS1	0.632601	3.34876e-43	postive
NUBPL	AL163953.1	0.477521	1.06554e-22	postive
NUBPL	AC104123.1	0.462745	3.03245e-21	postive
NUBPL	AC091982.1	0.497528	8.76288e-25	postive
NUBPL	AC139019.1	0.411192	1.08376e-16	postive
NUBPL	GNG12-AS1	0.408778	1.69663e-16	postive
NUBPL	AC084375.1	0.482632	3.2203e-23	postive
NUBPL	AC120042.1	0.401246	6.71403e-16	postive
OXSM	AL606760.1	0.403084	4.81545e-16	postive
RPN1	AC004943.2	0.436566	7.77842e-19	postive
RPN1	MIR924HG	0.418075	2.95884e-17	postive
RPN1	AC107959.3	0.405306	3.21293e-16	postive
RPN1	AC091057.1	0.425151	7.54791e-18	postive
RPN1	NCK1-DT	0.425715	6.75974e-18	postive
RPN1	AL031985.3	0.443703	1.79714e-19	postive
RPN1	AC026401.3	0.425687	6.79676e-18	postive
RPN1	AL603839.2	0.421907	1.4177e-17	postive
RPN1	HCG18	0.449603	5.21337e-20	postive
RPN1	DDX11-AS1	0.467136	1.14023e-21	postive
RPN1	AC026356.1	0.405904	2.8794e-16	postive
RPN1	NRAV	0.471162	4.59296e-22	postive
RPN1	POLH-AS1	0.441075	3.09471e-19	postive
RPN1	FGD5-AS1	0.433735	1.37775e-18	postive
RPN1	UBL7-AS1	0.430892	2.43297e-18	postive
RPN1	AL078644.1	0.443434	1.90044e-19	postive
RPN1	AL354824.2	0.438338	5.42387e-19	postive
RPN1	AC004816.1	0.417148	3.53061e-17	postive
RPN1	AC004943.1	0.408754	1.70431e-16	postive
RPN1	AC083799.1	0.416824	3.75474e-17	postive
SLC3A2	ZNF503-AS2	0.420411	1.8915e-17	postive
SLC3A2	AC007405.3	0.419504	2.25134e-17	postive
SLC3A2	DLGAP1-AS2	0.408128	1.91318e-16	postive
SLC7A11	AC016745.1	0.440543	3.45303e-19	postive
SLC7A11	AC087857.1	0.449971	4.82235e-20	postive
SLC7A11	HHIP-AS1	0.433497	1.44511e-18	postive
SLC7A11	ACSL6-AS1	0.435796	9.09161e-19	postive
SLC7A11	AL160006.1	0.508476	5.52507e-26	postive
SLC7A11	AC009486.2	0.489611	6.08248e-24	postive
SLC7A11	AC016717.2	0.574785	2.87654e-34	postive
SLC7A11	LINC02629	0.549836	6.21695e-31	postive
SLC7A11	AC104971.3	0.430942	2.40873e-18	postive
SLC7A11	SLC16A1-AS1	0.478901	7.72966e-23	postive
SLC7A11	ARHGAP15-AS1	0.494245	1.96887e-24	postive
SLC7A11	SRGAP3-AS4	0.432776	1.6699e-18	postive
SLC7A11	AL356310.1	0.457829	8.91609e-21	postive
SLC7A11	AL390242.1	0.536032	3.32328e-29	postive
SLC7A11	CAMTA1-IT1	0.49699	1.00113e-24	postive

## Sheet: Table S3
Table S3. The difference of genes in high-risk and low-risk groups
gene	lowMean	highMean	logFC	pValue	FDR
ABCA3	2.34226	6.5251	1.4781	0.000428042	0.000655262
ABCC1	3.2125	9.81136	1.61075	2.05519e-09	7.00624e-09
ABLIM2	1.83359	3.82757	1.06176	3.2672e-05	5.78724e-05
AC003093.1	1.38794	6.60884	2.25146	9.04578e-07	2.00781e-06
AC004816.1	0.94046	2.17183	1.20747	6.21544e-16	1.01225e-14
AC005083.1	1.04286	2.13883	1.03627	4.05111e-07	9.46211e-07
AC005332.4	0.88905	1.88432	1.08371	6.87428e-13	4.74991e-12
AC006065.4	0.178801	2.26121	3.66066	2.41459e-06	5.03578e-06
AC006504.7	1.39617	2.91518	1.06211	3.25252e-14	3.12649e-13
AC007182.2	1.03073	2.12613	1.04456	2.28932e-09	7.74263e-09
AC007535.1	2.65677	1.0783	-1.30092	4.6828e-07	1.08408e-06
AC007639.1	0.61248	1.89153	1.62682	1.21623e-11	6.36176e-11
AC007773.1	1.23111	2.78365	1.17701	5.63104e-12	3.15567e-11
AC007938.3	0.394304	1.83048	2.21484	3.55096e-06	7.24074e-06
AC008537.3	7.45352	3.3392	-1.15842	1.28567e-08	3.78224e-08
AC008736.1	2.03927	4.49004	1.13867	2.30694e-07	5.59866e-07
AC009005.1	1.07513	2.18695	1.0244	7.74785e-10	2.85883e-09
AC009686.2	1.08974	2.83582	1.37978	6.87872e-11	3.07973e-10
AC010280.2	3.29085	1.45807	-1.1744	3.97687e-07	9.30035e-07
AC010547.2	1.41185	6.02955	2.09446	0.00170501	0.00242519
AC010643.1	0.907389	1.86108	1.03635	3.50587e-05	6.18356e-05
AC010872.2	4.98284	2.08149	-1.25935	5.57091e-14	5.0538e-13
AC011447.7	0.662461	2.08125	1.65154	8.04159e-09	2.45426e-08
AC015912.3	2.40472	5.92546	1.30106	7.5603e-11	3.35774e-10
AC016405.3	1.28359	3.8672	1.59111	7.63368e-12	4.15163e-11
AC016735.1	4.69348	9.43267	1.00701	0.000122818	0.000201163
AC019117.1	0.595409	2.41368	2.01928	4.69027e-07	1.08564e-06
AC020978.4	7.95681	3.70637	-1.10218	1.85315e-06	3.92688e-06
AC023090.1	1.17274	2.513	1.09953	2.19401e-06	4.60075e-06
AC023906.5	1.28922	4.23607	1.71623	0.000430486	0.000658598
AC025575.2	0.868873	1.74886	1.00919	0.0201777	0.0250571
AC027031.2	0.513458	2.48201	2.27319	6.55141e-05	0.00011124
AC040970.1	0.818714	1.88911	1.20627	3.73547e-05	6.56215e-05
AC060780.1	0.807707	1.99433	1.304	2.89994e-11	1.39643e-10
AC068506.1	0.711066	1.64601	1.21092	0.000121831	0.000199657
AC073073.1	0.795386	1.63706	1.04138	1.57169e-11	8.01313e-11
AC078993.1	0.630143	1.69616	1.42853	0.0285761	0.034871
AC079466.1	6.60662	19.6943	1.57579	0.00770923	0.0100777
AC083809.1	0.8171	2.2591	1.46716	4.39438e-05	7.63647e-05
AC083855.2	1.53093	3.32885	1.12062	1.30808e-06	2.83633e-06
AC087164.2	2.20919	0.719397	-1.61866	1.87695e-12	1.17009e-11
AC090192.2	0.630245	2.48388	1.97861	2.00229e-17	5.34351e-16
AC090204.1	0.971284	2.6479	1.44688	1.3573e-08	3.97883e-08
AC090515.4	1.07309	2.23891	1.06102	0.00704403	0.0092584
AC090772.3	0.544509	1.63238	1.58395	3.52019e-07	8.29871e-07
AC090921.1	0.0577386	2.87881	5.63979	7.43741e-08	1.93903e-07
AC091133.5	0.812023	2.30554	1.50551	6.96105e-07	1.5696e-06
AC092071.1	2.618	1.10031	-1.25055	5.40996e-07	1.24297e-06
AC092868.1	1.70724	5.2475	1.61996	6.10643e-07	1.39077e-06
AC093850.1	0.690512	1.74907	1.34085	0.0161412	0.0202791
AC099329.2	1.73167	0.758869	-1.19024	1.63896e-11	8.32767e-11
AC102953.2	0.994132	2.20235	1.14754	2.57438e-14	2.56372e-13
AC107959.3	0.732991	2.50382	1.77226	6.69154e-15	7.97957e-14
AC108463.1	1.46449	3.28428	1.16518	2.90674e-11	1.39925e-10
AC111000.4	1.44438	2.91163	1.01138	1.05176e-05	2.00232e-05
AC111182.2	4.05643	1.92807	-1.07305	1.15012e-05	2.17846e-05
AC112206.2	2.70583	1.32356	-1.03165	8.98918e-08	2.31088e-07
AC114786.2	1.03816	3.89281	1.90678	8.7717e-10	3.21041e-09
AC116351.1	0.446558	1.76704	1.98441	0.0161207	0.0202551
AC124067.4	0.56819	1.95704	1.78423	9.50927e-09	2.85949e-08
AC124798.1	0.978697	2.73306	1.48158	8.42733e-09	2.5589e-08
AC135584.1	1.96078	0.764466	-1.35891	4.19339e-05	7.31661e-05
AC239859.5	0.503079	2.06179	2.03504	5.42344e-08	1.44142e-07
AC245100.3	6.98075	93.459	3.74288	0.00155344	0.0022189
ACTBP8	0.602896	2.08087	1.7872	0.00675742	0.00889502
ACTL8	1.33798	6.42105	2.26275	0.000241815	0.000382422
ADAM12	0.668704	1.71325	1.3573	5.86651e-06	1.15962e-05
ADAM17	1.73229	3.48429	1.00818	1.59702e-12	1.01251e-11
ADAM8	2.75975	5.69706	1.04568	5.8794e-07	1.34235e-06
ADAM9	3.33031	10.5327	1.66114	3.58416e-19	1.6709e-17
ADAMDEC1	1.1341	4.2176	1.89487	9.27383e-05	0.000154422
ADAMTS12	0.947403	2.35824	1.31566	0.00218739	0.00307148
ADAMTS9	2.34229	5.07665	1.11596	2.66925e-10	1.06813e-09
ADCY1	4.89027	2.06639	-1.2428	3.20816e-06	6.57862e-06
ADGRG3	1.19977	3.90406	1.70222	0.0177303	0.0221581
ADORA1	1.35907	4.20478	1.62941	1.92678e-06	4.07193e-06
ADORA2B	0.697833	2.48674	1.8333	5.44103e-12	3.06068e-11
ADORA3	1.19443	2.52459	1.07973	6.85457e-05	0.000116148
ADRA1A	3.34025	1.5522	-1.10564	8.73641e-05	0.000145995
ADRA2C	5.30592	12.7244	1.26192	0.0065949	0.00869182
AFAP1-AS1	0.517123	3.58193	2.79216	2.7361e-07	6.55908e-07
AFAP1L2	1.17996	2.51933	1.09431	0.000322746	0.000501325
AFM	235.509	108.703	-1.11539	6.92438e-16	1.10597e-14
AFP	252.125	1020.59	2.01719	0.000510237	0.000774257
AGR2	7.09174	71.4226	3.33217	5.28334e-07	1.21556e-06
AGRN	28.2892	60.4678	1.09592	1.81663e-14	1.89646e-13
AGXT	993.763	485.549	-1.03329	3.58418e-19	1.6709e-17
AIM2	0.63866	1.92765	1.59373	0.000407862	0.000625911
AKAP12	7.53448	16.969	1.17132	0.0156043	0.0196477
AKR1B1	15.0072	33.6365	1.16437	0.000202514	0.000323217
AKR1B10	653.224	1365.54	1.06382	6.26105e-05	0.000106687
AKR1B10P1	2.12188	6.1641	1.53855	1.91086e-05	3.49444e-05
AKR1B15	3.34956	8.18998	1.28989	0.000127216	0.000208093
AKR1D1	75.986	30.6818	-1.30835	6.26196e-12	3.46756e-11
AL031668.2	0.175095	3.70803	4.40444	5.92379e-06	1.16955e-05
AL031985.3	1.43755	2.94869	1.03646	2.67599e-19	1.32626e-17
AL033397.1	2.64623	5.33122	1.01053	0.0133274	0.016915
AL035446.1	1.6179	5.18278	1.6796	0.000985322	0.00144165
AL079338.1	0.548279	1.97018	1.84535	0.00124851	0.00180337
AL117328.1	0.776612	1.70354	1.13327	1.49362e-06	3.21341e-06
AL133370.1	0.538017	1.96304	1.86737	0.000192063	0.000307391
AL139023.1	0.663847	1.80469	1.44283	3.52208e-05	6.20849e-05
AL157371.2	0.282269	2.46008	3.12356	0.0366862	0.0440683
AL161668.4	7.71822	3.16125	-1.28777	2.89702e-10	1.1491e-09
AL162413.1	7.84582	16.4877	1.0714	0.0121046	0.0154498
AL163953.1	0.594337	1.70937	1.52412	1.34492e-10	5.695e-10
AL354743.2	0.442292	1.8635	2.07494	1.04664e-08	3.11903e-08
AL355102.4	2.91983	8.58981	1.55674	0.000131203	0.000214323
AL355574.1	0.966815	2.00058	1.04911	1.4968e-16	2.9497e-15
AL359075.1	1.02623	2.10003	1.03305	7.04003e-06	1.37537e-05
AL365181.2	1.58402	3.67534	1.21429	0.00135908	0.00195468
AL390719.2	0.573659	1.62731	1.50422	0.0146906	0.0185472
AL391056.1	0.385501	2.23198	2.53352	4.05413e-15	5.18692e-14
AL445205.1	1.64001	5.31268	1.69574	2.03081e-05	3.6982e-05
AL499602.1	2.55298	6.30096	1.30339	8.2673e-05	0.000138653
AL590550.1	4.77922	9.95918	1.05925	0.00340698	0.0046697
AL627309.7	2.05186	4.44909	1.11658	1.20277e-09	4.27109e-09
AL645608.7	0.806216	1.8943	1.23243	0.000796988	0.00117882
AL713899.1	0.497203	2.00513	2.01179	8.79763e-09	2.65979e-08
ALDH3A1	47.8754	160.94	1.74917	0.000251946	0.000397139
ALDOA	1.49201	3.35854	1.17058	7.09862e-13	4.89359e-12
ALDOB	3245.05	1521.41	-1.09284	1.62003e-15	2.30607e-14
ALOX5	3.9458	9.69469	1.29688	1.20882e-05	2.28067e-05
ALOX5AP	4.28491	10.4026	1.2796	4.83923e-06	9.685e-06
AMIGO2	2.77682	5.9978	1.111	0.0111467	0.0142895
AMPD3	1.02471	2.35874	1.20281	5.94201e-10	2.23283e-09
ANKFN1	1.06005	2.88252	1.4432	0.00017621	0.000283204
ANKRD1	4.03186	10.7455	1.41421	0.00154239	0.00220439
ANKRD13B	0.979054	2.73394	1.48152	3.35203e-14	3.20965e-13
ANKRD27	4.6478	10.0754	1.11622	1.70388e-24	7.70259e-22
ANLN	3.69596	10.8841	1.5582	1.6523e-15	2.3453e-14
ANO1	34.0921	13.9529	-1.28887	1.3219e-11	6.85203e-11
ANO9	1.5842	4.28848	1.43671	9.94168e-06	1.89946e-05
ANXA10	29.5622	13.9642	-1.08202	1.52132e-10	6.36074e-10
ANXA13	15.817	36.7163	1.21494	0.000475201	0.00072354
ANXA2	58.7526	122.982	1.06572	5.55323e-17	1.26093e-15
ANXA2P2	4.50677	10.3014	1.19267	4.41554e-15	5.58702e-14
AP000424.2	0.640418	2.10166	1.71444	0.000677337	0.00101075
AP001065.3	10.1081	4.22852	-1.25729	3.70111e-18	1.23244e-16
AP001783.1	35.5217	10.2094	-1.7988	1.01442e-14	1.15785e-13
AP001972.4	0.0627642	2.26116	5.17098	4.59298e-09	1.46688e-08
AP003469.2	0.705483	2.4432	1.79209	5.4376e-14	4.94623e-13
AP003555.2	2.68709	1.16601	-1.20447	0.00518169	0.00691665
AP005233.2	0.323056	2.03117	2.65246	0.000786065	0.00116358
AP006222.2	2.79162	7.56201	1.43767	0.000119794	0.000196577
AP1M2	14.4872	33.5676	1.21229	1.06299e-05	2.02293e-05
APCDD1	5.88686	11.8047	1.00379	3.0317e-05	5.39701e-05
APLP1	1.6692	7.85556	2.23455	0.00187469	0.00265288
APOC1P1	220.144	92.6692	-1.24828	1.09432e-07	2.78157e-07
APOC3	14626	6783.84	-1.10836	1.60739e-21	1.78948e-19
AQP8	12.9886	4.90217	-1.40575	1.11836e-06	2.44485e-06
AREG	1.50727	5.6028	1.89421	9.24654e-06	1.77575e-05
ARFGEF3	1.19608	3.06833	1.35915	5.18888e-06	1.03404e-05
ARHGAP39	1.75377	4.09994	1.22515	3.27519e-17	8.1027e-16
ARHGEF16	6.02383	12.1611	1.01352	7.16607e-06	1.39816e-05
ARHGEF2	6.62469	14.4693	1.12708	2.78691e-14	2.73881e-13
ARID3A	5.27559	11.8794	1.17106	9.51806e-08	2.44096e-07
ARL14	1.21261	11.1077	3.19538	5.35781e-07	1.23212e-06
ARL4A	8.99071	18.4497	1.03709	1.91457e-13	1.50483e-12
ARL4AP3	4.99859	10.6694	1.09388	0.00657582	0.00866745
ARMC9	0.627159	1.62809	1.37628	6.46636e-19	2.74829e-17
ARMCX1	2.91927	7.71239	1.40157	9.25615e-07	2.05206e-06
ARMCX2	2.0072	4.74968	1.24264	0.02145	0.0265663
ARMCX6	2.72639	5.94419	1.12449	1.53359e-06	3.2942e-06
ARNT2	1.09967	3.78899	1.78474	1.68776e-07	4.18727e-07
ARNTL2	3.13604	6.31258	1.00929	8.69871e-06	1.67766e-05
ARSJ	1.10188	2.48388	1.17263	0.000450638	0.000687527
ASAP1	6.34616	13.7835	1.11899	1.5658e-17	4.2703e-16
ASAP2	1.23039	3.06614	1.31731	7.59342e-09	2.32796e-08
ASCL2	0.694464	1.99589	1.52306	8.6981e-06	1.67766e-05
ASIC1	0.961334	2.75384	1.51833	2.23812e-14	2.26208e-13
ASPDH	84.8944	40.5399	-1.06633	2.99477e-12	1.78134e-11
ASPG	16.3667	7.44372	-1.13667	5.17988e-08	1.38118e-07
ASPH	18.8649	39.6562	1.07184	2.44759e-12	1.48791e-11
ASPHD1	5.46517	12.6365	1.20926	9.98235e-05	0.0001655
ASRGL1	1.8527	4.19106	1.17768	4.71442e-07	1.09089e-06
ATP13A2	7.18621	14.4496	1.00773	6.02138e-15	7.33881e-14
ATP1B3	22.6764	50.8631	1.16543	3.7582e-17	9.11624e-16
ATP5MC1P4	0.642318	2.12919	1.72894	3.1596e-13	2.36859e-12
AUNIP	0.734938	1.6657	1.18044	1.70096e-11	8.59293e-11
AURKB	7.65468	18.0103	1.23441	1.26948e-11	6.61248e-11
AVIL	1.805	5.88667	1.70545	7.71841e-05	0.000129914
AVPR1A	14.1254	5.70103	-1.309	4.24009e-05	7.38859e-05
AXIN2	3.45498	9.66589	1.48422	5.86132e-09	1.83157e-08
B3GALNT1	0.69192	1.81306	1.38975	4.67756e-12	2.66844e-11
B3GNT3	11.1085	30.6314	1.46335	4.86936e-05	8.41532e-05
B3GNT7	2.21104	6.06537	1.45587	0.000193335	0.000309295
B3GNT9	1.82498	4.39771	1.26887	4.34867e-05	7.56366e-05
B4GALNT3	0.590934	1.68117	1.5084	4.53328e-06	9.10944e-06
BACE2	6.18492	23.0636	1.89879	0.000382425	0.000588753
BAIAP2L2	12.7309	28.0338	1.13884	2.50776e-07	6.04864e-07
BAMBI	31.9862	79.953	1.3217	1.18217e-18	4.66549e-17
BBS12	0.676269	1.51702	1.16557	3.85323e-17	9.28647e-16
BCAS1	0.918761	1.88753	1.03874	7.71101e-05	0.000129819
BCAT1	0.941796	3.78925	2.00842	2.2574e-10	9.14117e-10
BCL9L	4.34533	8.88931	1.03261	6.57364e-11	2.95378e-10
BEND3	1.1415	2.44381	1.09819	6.69083e-20	4.12454e-18
BHLHE41	1.98816	5.15299	1.37397	3.65716e-05	6.4329e-05
BHMT	284.545	138.298	-1.04088	7.07084e-08	1.84701e-07
BICC1	6.34333	17.7914	1.48787	1.7193e-07	4.25914e-07
BICDL2	0.753724	1.79434	1.25135	0.00319541	0.00439712
BIK	3.83114	7.68923	1.00506	7.85115e-07	1.75915e-06
BIRC3	15.93	39.3037	1.30292	3.1182e-06	6.40646e-06
BIRC5	12.9799	29.5379	1.18629	3.53688e-12	2.07077e-11
BIRC7	0.433725	3.16825	2.86884	2.3349e-07	5.66375e-07
BLM	0.821888	1.68841	1.03865	1.83054e-10	7.52497e-10
BLMH	10.4187	21.3078	1.0322	1.46777e-12	9.40152e-12
BMP4	7.84279	15.8887	1.01856	1.35469e-07	3.39993e-07
BNIP3P11	0.893326	1.79556	1.00717	3.3211e-09	1.08984e-08
BORA	0.916139	1.88262	1.0391	5.79284e-15	7.11256e-14
BPIFA2	0.458188	1.76028	1.94179	0.00482534	0.00647167
BRCA1	1.8965	3.86939	1.02877	7.98089e-15	9.36734e-14
BUB1	2.6472	6.45854	1.28674	7.44063e-16	1.17335e-14
BUB1B	2.2248	5.27117	1.24444	6.14734e-14	5.48814e-13
BZW2	12.682	27.8532	1.13506	2.24593e-30	3.35048e-26
C11orf49	2.86314	6.22781	1.12113	7.93124e-16	1.24153e-14
C12orf75	9.06491	29.321	1.69357	8.21093e-09	2.4993e-08
C15orf48	3.05549	6.94916	1.18543	0.0182516	0.0227717
C1orf116	1.65895	6.37418	1.94197	1.01445e-05	1.93697e-05
C2CD4A	3.0137	7.79048	1.37018	0.000132502	0.000216265
C2orf15	0.620966	1.60484	1.36984	2.73044e-09	9.11859e-09
C3P1	58.3921	28.9168	-1.01386	1.2191e-11	6.37452e-11
C5orf46	0.997348	2.69716	1.43527	0.000593763	0.000892918
C6orf132	1.30203	3.09163	1.24761	0.00366143	0.00499471
C9orf152	1.91218	4.5978	1.26573	0.000592831	0.000891607
CA11	1.98971	5.63454	1.50174	1.4784e-08	4.30422e-08
CA12	6.18451	16.9033	1.45058	0.00015697	0.000253759
CA9	11.8441	62.4973	2.39962	3.71535e-12	2.16337e-11
CABYR	1.95595	6.88629	1.81586	1.8656e-07	4.59713e-07
CACHD1	1.65427	3.39446	1.03699	6.39158e-05	0.000108735
CACNB3	0.950681	1.98401	1.06138	3.85892e-08	1.0484e-07
CACNG4	1.6762	7.01071	2.06437	0.000113801	0.000187238
CAD	8.30921	17.758	1.09568	6.4193e-23	1.22773e-20
CALHM6	1.08668	2.35624	1.11656	0.00171993	0.00244524
CAMK2B	1.70667	0.795697	-1.10089	1.19506e-07	3.02317e-07
CAMSAP2	6.00208	12.0805	1.00915	1.54796e-18	5.90601e-17
CAPG	27.1432	59.2418	1.12602	1.48262e-08	4.31398e-08
CAPN6	2.7245	7.52242	1.46521	0.000266725	0.000419262
CARD11	1.71533	3.70056	1.10926	0.00060587	0.000910209
CARMIL1	2.71078	5.7974	1.0967	6.53994e-10	2.43846e-09
CASC19	0.713107	1.70503	1.25761	8.16349e-09	2.48742e-08
CASC9	2.49688	5.23421	1.06784	0.000236138	0.000373984
CBLN4	1.51716	3.36523	1.14933	0.0117848	0.0150673
CBX2	1.55918	5.19319	1.73583	1.52592e-13	1.22385e-12
CBX6	5.91446	13.0232	1.13877	1.18472e-10	5.08301e-10
CCDC74A	0.674966	1.74677	1.3718	4.90057e-05	8.46442e-05
CCDC8	0.913079	2.13169	1.22318	0.0397804	0.0475673
CCDC9B	2.62928	5.30575	1.01289	0.0183481	0.0228842
CCL20	46.8288	106.954	1.19153	9.09638e-07	2.01814e-06
CCL25	118.186	13.4945	-3.13061	6.91825e-09	2.1328e-08
CCL26	0.95033	2.91374	1.61637	0.00378145	0.00514752
CCL28	2.66414	7.01947	1.39769	2.27e-06	4.74821e-06
CCN4	1.32463	3.15429	1.25172	0.025605	0.0314125
CCNB1	18.0176	42.6142	1.24193	1.15275e-15	1.71968e-14
CCNB2	7.95323	17.4831	1.13635	2.38027e-12	1.45171e-11
CCRL2	1.41497	2.85908	1.01478	2.59699e-05	4.66041e-05
CD109	2.93065	6.35812	1.11738	1.78865e-07	4.41846e-07
CD177	0.2287	2.1504	3.23308	3.31628e-09	1.0885e-08
CD207	0.435553	2.87813	2.72421	0.00055493	0.000837984
CD209	1.71937	3.48034	1.01735	0.000501034	0.000760988
CD22	0.726061	1.51091	1.05726	0.00557524	0.00740948
CD24	89.045	202.89	1.18809	1.54684e-07	3.85368e-07
CD44	9.70937	24.8868	1.35793	6.43865e-07	1.46175e-06
CD7	6.60796	19.09	1.53054	0.000194086	0.000310429
CDC20	17.7919	48.6989	1.45267	1.58289e-13	1.2675e-12
CDC25A	2.06702	4.72603	1.19308	2.43182e-11	1.18983e-10
CDC45	4.24651	9.41795	1.14913	5.83491e-14	5.25955e-13
CDC6	5.62698	11.8131	1.06995	1.77439e-12	1.11127e-11
CDCA2	1.31664	3.41031	1.37304	1.14974e-13	9.51294e-13
CDCA3	3.18458	6.73469	1.08051	1.16673e-11	6.12213e-11
CDCA5	6.90518	14.6847	1.08857	1.72829e-13	1.37434e-12
CDCA7	2.48285	5.85986	1.23887	2.00803e-07	4.92371e-07
CDCA7L	2.62164	6.23906	1.25086	7.95005e-07	1.7789e-06
CDCA8	7.34016	17.6292	1.26409	5.55876e-14	5.0472e-13
CDCP1	1.22378	4.55161	1.89503	2.74134e-08	7.63265e-08
CDH11	1.11557	2.91445	1.38544	0.00292309	0.00404214
CDH16	1.70401	3.99946	1.23087	0.00301212	0.00415832
CDH17	0.693683	4.04006	2.54203	3.56736e-07	8.40193e-07
CDH6	1.80418	4.05728	1.16917	0.0187868	0.0234078
CDK1	8.58214	18.0231	1.07044	7.70521e-13	5.26311e-12
CDK6	5.36887	12.0593	1.16746	1.19206e-12	7.7996e-12
CDR2L	3.02453	9.02818	1.57772	9.96246e-05	0.000165188
CEACAM21	0.988418	2.07697	1.07129	1.20617e-06	2.62757e-06
CEACAM6	2.11294	10.5629	2.32168	0.0402234	0.0480542
CEMIP	1.43638	4.23176	1.55882	2.59699e-05	4.66041e-05
CENPA	3.3777	8.10115	1.26209	1.81211e-12	1.13251e-11
CENPE	1.14089	2.70389	1.24488	4.35954e-14	4.05965e-13
CENPF	4.66006	10.0665	1.11114	1.66578e-12	1.05119e-11
CENPI	1.08641	2.43554	1.16467	9.29854e-12	4.96477e-11
CENPM	8.21655	17.5906	1.0982	9.75097e-12	5.18777e-11
CENPO	1.86163	3.77717	1.02074	1.59136e-16	3.12779e-15
CEP19	1.11285	2.27626	1.0324	5.19994e-13	3.67469e-12
CEP55	2.22441	7.15063	1.68465	3.66305e-15	4.73531e-14
CERCAM	3.50022	7.06124	1.01248	0.0023534	0.00329437
CFHR3	111.587	43.1107	-1.37205	1.54187e-12	9.81714e-12
CFHR4	53.9377	25.6096	-1.07461	1.11087e-10	4.78549e-10
CGAS	1.02908	2.26944	1.14098	0.00028183	0.000441725
CHAF1B	2.74947	5.74953	1.06429	5.6893e-12	3.18592e-11
CHEK1	2.80396	6.1567	1.13469	3.27902e-16	5.80266e-15
CHGA	0.136014	14.9353	6.77883	0.00491086	0.00657928
CHGB	0.321841	2.33063	2.8563	0.000142259	0.000231304
CHIC1	0.971377	2.07244	1.09323	0.000715426	0.0010644
CHIT1	0.943941	5.32132	2.49501	0.000438965	0.000670676
CHN1	0.697557	1.91164	1.45443	3.78338e-07	8.87708e-07
CHODL	0.156319	2.71542	4.11861	6.42494e-05	0.000109277
CHRNA4	5.04305	1.98583	-1.34456	1.02007e-07	2.60661e-07
CHST10	1.50116	3.27079	1.12356	1.24844e-06	2.71411e-06
CHST11	3.58972	8.21652	1.19465	9.70519e-05	0.00016112
CHST2	2.20638	5.23705	1.24707	0.000106448	0.000175858
CHST3	1.95204	4.6426	1.24995	0.0135389	0.0171658
CHST4	2.20934	8.5202	1.94727	4.81519e-05	8.32654e-05
CIDEC	4.06426	9.81308	1.27171	0.000122643	0.000200916
CIP2A	1.44657	3.92596	1.4404	9.64062e-16	1.47054e-14
CKAP2L	1.80939	3.90162	1.10857	1.53106e-12	9.77336e-12
CKS2	60.3781	121.233	1.00569	1.40757e-13	1.13749e-12
CLDN11	1.23427	3.15528	1.35411	0.000907518	0.00133278
CLDN4	17.1951	40.9431	1.25162	2.2956e-05	4.14849e-05
CLEC2L	0.313196	2.60892	3.05832	1.59816e-07	3.97555e-07
CLEC7A	1.39841	2.84174	1.02298	5.16485e-06	1.02979e-05
CLIC3	2.41644	6.62765	1.45561	1.34251e-05	2.51444e-05
CLIC6	1.2313	2.4786	1.00934	0.0246695	0.0303246
CLIP2	5.76953	12.8314	1.15315	6.28631e-09	1.9517e-08
CLIP4	2.46902	5.77741	1.22649	6.68072e-13	4.62259e-12
CLSPN	0.706699	1.84652	1.38564	1.49267e-13	1.20109e-12
CLSTN1	21.3167	45.8368	1.10452	1.12414e-11	5.92159e-11
CMTM4	3.47185	7.04374	1.02064	4.64804e-11	2.15408e-10
CMTM7	5.04479	10.58	1.06847	1.14364e-15	1.70951e-14
CNDP1	4.23859	0.81666	-2.37578	1.48173e-08	4.31305e-08
CNKSR1	1.43237	2.90725	1.02125	0.0136312	0.0172756
CNTNAP1	0.999564	2.77408	1.47264	7.08262e-09	2.17988e-08
COL10A1	0.606547	2.67213	2.1393	0.00254754	0.00354948
COL11A1	0.282558	3.36402	3.57357	9.37171e-05	0.000155913
COL16A1	2.44579	5.27386	1.10856	0.00319434	0.00439605
COL1A1	106.907	226.855	1.08541	0.0132645	0.0168394
COL1A2	52.0459	117.402	1.17361	0.00920302	0.0119207
COL2A1	6.66586	16.0083	1.26396	0.0291463	0.0355145
COL3A1	104.936	236.179	1.17037	0.0251254	0.030847
COL5A2	14.5253	30.3057	1.06102	1.02985e-06	2.26497e-06
COL6A3	9.04129	19.8712	1.13608	0.00491939	0.00658952
COL8A2	0.993247	3.42668	1.78659	0.00234579	0.00328401
COL9A2	2.31475	5.70159	1.30051	2.02661e-10	8.26266e-10
COLCA2	2.3859	5.69112	1.25418	1.04848e-13	8.77735e-13
COLEC10	3.65144	1.35454	-1.43066	0.00106838	0.00155707
COLEC12	0.759669	3.85882	2.34471	2.80739e-10	1.11832e-09
COMP	2.31375	5.17432	1.16114	0.0243997	0.0300178
CPA2	0.170733	25.9138	7.24584	1.48368e-07	3.70374e-07
CPLX2	12.086	40.9698	1.76123	7.62308e-09	2.33514e-08
CPNE7	1.92889	4.9677	1.36481	5.9092e-05	0.000101117
CPVL	14.7985	29.6636	1.00324	2.25921e-07	5.49088e-07
CRABP2	2.39675	8.61823	1.84631	0.0370428	0.0444717
CREB3L1	2.32266	12.0664	2.37715	0.0102194	0.013155
CRHBP	6.00815	1.96143	-1.61502	0.0019958	0.00281544
CRYAB	10.1542	21.2446	1.06501	0.00178685	0.00253652
CRYBB1	0.54888	10.9149	4.31367	0.000628006	0.000941568
CRYGS	2.10474	8.96403	2.0905	1.75464e-05	3.226e-05
CSAG1	7.56459	20.8489	1.46264	0.0294158	0.0358253
CSF1	12.3689	29.0579	1.23222	2.13543e-11	1.05484e-10
CSF2RB	1.75922	3.60471	1.03495	5.69297e-05	9.76629e-05
CSF3R	1.15213	3.85967	1.74417	2.74244e-06	5.67193e-06
CSGALNACT1	2.64271	5.90328	1.1595	9.44205e-07	2.09048e-06
CST2	0.951988	2.76065	1.53599	0.000326577	0.000507065
CTAG2	8.25071	29.0519	1.81604	1.36083e-05	2.54587e-05
CTBP2	1.44085	3.3568	1.22016	0.00489705	0.00656313
CTHRC1	6.77159	24.5687	1.85926	1.00976e-07	2.58204e-07
CTSC	6.14936	14.8774	1.27461	4.83805e-19	2.1609e-17
CTSE	0.504825	10.1923	4.33556	9.20501e-07	2.04133e-06
CTSK	4.25455	15.0384	1.82157	0.000147994	0.000240054
CTSV	1.16156	8.25782	2.8297	1.07535e-09	3.84818e-09
CTTNBP2	0.678959	2.93739	2.11314	0.00109239	0.00158988
CTXN1	1.16105	4.65369	2.00295	0.000101442	0.000168052
CXCL1	9.23333	43.9987	2.25254	0.000555625	0.000838949
CXCL3	0.597444	1.82774	1.61319	2.60567e-07	6.26555e-07
CXCL5	1.01382	18.8678	4.21805	4.44666e-09	1.4235e-08
CXCL6	6.5323	24.1863	1.88853	0.00122003	0.00176463
CXCL8	12.4605	38.0828	1.61178	5.9759e-06	1.17937e-05
CYBA	41.3336	83.0196	1.00613	4.42867e-06	8.9147e-06
CYBB	7.52516	18.611	1.30637	5.58924e-07	1.28199e-06
CYCSP6	0.620999	1.74796	1.49301	1.62827e-06	3.47903e-06
CYP26B1	0.939467	3.51619	1.9041	1.9606e-07	4.81293e-07
CYP27B1	0.708917	1.51774	1.09824	9.0894e-10	3.30884e-09
CYP2A13	10.0687	1.68229	-2.58138	5.696e-12	3.18848e-11
CYP2A6	1190.24	363.897	-1.70965	5.9336e-17	1.32909e-15
CYP2A7	114.108	17.8861	-2.67349	6.72508e-16	1.07992e-14
CYP2B6	105.707	44.4545	-1.24967	5.24498e-09	1.65772e-08
CYP2B7P	79.6891	23.9997	-1.73137	1.71845e-08	4.94424e-08
CYP2C8	385.542	165.347	-1.22139	6.40561e-15	7.71259e-14
CYP2S1	2.27205	5.84244	1.36257	7.34917e-05	0.000124064
CYP3A7	42.5403	19.4877	-1.12626	3.44595e-05	6.08435e-05
CYP3A7-CYP3A51P	1.55769	0.614131	-1.34279	1.51665e-05	2.8162e-05
CYP4A22	74.7362	31.8299	-1.23142	2.99002e-15	3.94389e-14
CYP8B1	274.634	118.361	-1.21432	7.00965e-12	3.83321e-11
DAB2	10.2138	27.125	1.4091	6.56912e-12	3.61483e-11
DAGLA	1.57009	3.58314	1.19037	1.95126e-11	9.72891e-11
DBN1	10.7064	27.6983	1.37132	7.27013e-09	2.23436e-08
DDIAS	0.872937	1.95511	1.1633	6.43039e-15	7.73617e-14
DDR1	10.1881	23.4583	1.20322	5.77637e-09	1.80843e-08
DEFB132	3.05456	1.30424	-1.22775	2.00158e-05	3.64897e-05
DEPDC1	1.79169	3.85087	1.10387	5.33399e-11	2.44238e-10
DEPDC1B	2.72162	7.68566	1.4977	1.28874e-13	1.05287e-12
DHDH	0.953495	2.28034	1.25795	1.35329e-08	3.96833e-08
DKK1	12.0973	39.2292	1.69724	1.15567e-05	2.18813e-05
DKK3	5.10704	11.2542	1.1399	0.00836161	0.0108875
DLG3	2.17399	4.38051	1.01076	0.000608052	0.000913119
DLG5	3.04043	6.88817	1.17985	2.42006e-15	3.28503e-14
DLGAP1-AS2	0.747158	1.69797	1.18433	1.32396e-16	2.67627e-15
DLGAP5	3.51543	8.64055	1.29742	3.78867e-13	2.77191e-12
DMBT1	0.0911925	5.71518	5.96974	0.000258014	0.000406062
DMKN	3.12019	6.9414	1.15359	0.0240952	0.0296602
DNAJC6	1.47659	3.30063	1.16048	1.76293e-09	6.07099e-09
DNER	0.931319	6.7465	2.85679	1.12055e-05	2.12433e-05
DNM1	1.12654	3.83822	1.76853	3.80726e-10	1.4791e-09
DPEP1	1.79801	3.68422	1.03495	0.0269008	0.0328939
DPYSL3	4.97655	10.4383	1.06867	0.00741508	0.00971698
DQX1	1.67451	3.58937	1.09999	0.000106729	0.000176262
DSC2	2.16819	4.82758	1.15481	6.7046e-13	4.63696e-12
DSCC1	3.22309	6.99573	1.11803	2.02385e-17	5.38177e-16
DSG2	12.217	31.3056	1.35753	4.22047e-09	1.3578e-08
DUOX1	0.948781	2.0516	1.11261	5.36021e-06	1.06519e-05
DUOX2	1.79397	31.5791	4.13774	0.032344	0.0391747
DUOXA2	1.36872	13.5262	3.30486	0.0206926	0.0256645
DUSP4	1.134	4.81842	2.08714	3.88387e-06	7.87975e-06
DUSP9	14.6142	53.6246	1.87553	3.49326e-06	7.13282e-06
DYNC1I1	2.64415	5.41055	1.03297	1.41351e-07	3.53865e-07
DZIP1	0.850224	1.81898	1.09722	0.000499212	0.000758374
DZIP1L	0.631984	1.55477	1.29874	1.40113e-09	4.9205e-09
E2F2	1.0987	2.32396	1.08079	2.35227e-10	9.50207e-10
E2F5	1.22073	2.88307	1.23986	2.86149e-14	2.80473e-13
E2F7	0.740916	1.50642	1.02374	3.10793e-08	8.58437e-08
ECT2	4.9531	12.3378	1.31668	8.93852e-16	1.36905e-14
EDARADD	0.646136	1.47637	1.19214	1.73148e-06	3.68319e-06
EDIL3	2.31037	5.92113	1.35775	0.000395389	0.000607459
EDN1	3.00081	6.34146	1.07946	0.00410682	0.00556201
EFCAB7	0.889562	1.82836	1.03938	4.90234e-19	2.17013e-17
EFNA3	2.34082	5.01851	1.10024	2.68685e-11	1.30435e-10
EFNA5	0.507689	3.62127	2.83448	3.51204e-05	6.19313e-05
EGFR-AS1	1.15117	3.90399	1.76185	0.000611062	0.000917454
EGLN3	2.31669	7.89454	1.76879	5.32496e-08	1.41777e-07
EID3	0.775502	1.77967	1.1984	2.05156e-11	1.01881e-10
EIF4HP2	0.870085	1.89273	1.12124	6.49039e-14	5.7428e-13
ELAPOR1	0.441092	2.01082	2.18863	4.15981e-07	9.69947e-07
ELAPOR2	0.672253	1.85285	1.46267	2.44525e-06	5.09188e-06
ELF4	2.46527	6.5095	1.4008	1.56331e-07	3.89145e-07
EME1	1.11131	2.32374	1.06419	2.25604e-13	1.75198e-12
EMILIN2	2.31107	4.9073	1.08637	3.70645e-07	8.70615e-07
EMP3	14.9366	35.1627	1.2352	5.35421e-08	1.4248e-07
ENC1	6.29237	13.3599	1.08623	1.42916e-14	1.53604e-13
ENO1	332.284	723.52	1.12262	2.36107e-21	2.46311e-19
ENO2	2.53816	7.80453	1.62053	6.36052e-10	2.3781e-09
ENTPD2	3.64734	8.23891	1.17561	1.40358e-05	2.61994e-05
EPB41L2	5.71908	12.2866	1.10324	1.73924e-15	2.45468e-14
EPDR1	15.1603	33.3852	1.13891	2.23829e-17	5.80711e-16
EPHB2	1.8164	4.1014	1.17504	1.16652e-08	3.44943e-08
EPHB3	0.970619	3.6763	1.92128	0.00031973	0.000496899
EPHB6	2.40285	7.4935	1.64089	0.00338593	0.00464345
EPO	4.25785	9.6744	1.18405	0.0113371	0.0145223
EPS8L1	1.90656	3.92658	1.0423	1.18471e-05	2.23885e-05
EPS8L3	7.65569	27.376	1.83831	2.44615e-19	1.22455e-17
ERCC6L	0.718532	1.8375	1.35462	1.06407e-13	8.87802e-13
EREG	0.240507	2.21601	3.20381	2.63128e-08	7.34394e-08
ERFE	0.870833	1.98674	1.18994	2.87346e-05	5.13002e-05
ERP27	2.8946	6.18132	1.09455	6.78446e-05	0.000115025
ERVMER34-1	0.67758	1.39839	1.04531	2.1769e-06	4.57007e-06
ESCO2	0.667406	1.40019	1.06899	6.05902e-11	2.7432e-10
ETNPPL	78.9911	38.7171	-1.02872	9.27921e-07	2.05656e-06
ETV1	1.5832	4.01583	1.34285	4.19107e-13	3.03065e-12
ETV5	5.07533	11.2557	1.14908	1.97493e-14	2.04172e-13
EVC2	0.938813	1.92917	1.03907	5.68913e-07	1.30349e-06
EVPL	1.31092	2.75362	1.07075	0.000372322	0.000574028
EXO1	2.5115	5.45883	1.12004	3.57335e-14	3.40622e-13
F2RL2	0.882466	2.33925	1.40643	0.0303247	0.036857
F9	182.811	79.9446	-1.19328	1.87263e-14	1.94947e-13
FA2H	0.686132	3.75828	2.45352	9.4695e-07	2.09531e-06
FABP5	3.62169	10.0037	1.4658	1.70874e-08	4.91725e-08
FABP6	0.319319	2.6896	3.07432	2.136e-08	6.04531e-08
FABP7	0.0245095	3.34927	7.09436	0.000279315	0.000438013
FAM117B	2.20592	5.06109	1.19806	1.22404e-13	1.00497e-12
FAM133A	1.96697	5.01619	1.35061	3.73864e-06	7.60161e-06
FAM155B	0.770655	1.6053	1.05869	1.01336e-05	1.93539e-05
FAM163B	2.23819	1.04243	-1.10239	0.00031023	0.000482804
FAM171A2	0.941599	1.89048	1.00557	1.04268e-06	2.29014e-06
FAM171B	0.626019	1.61669	1.36877	2.22199e-05	4.02423e-05
FAM178B	0.67395	1.81933	1.43269	0.000130181	0.000212733
FAM183A	0.556656	1.7121	1.62091	5.57256e-06	1.10591e-05
FAM217B	1.96035	4.52354	1.20634	2.15152e-18	7.88607e-17
FAM24B	0.939411	2.54281	1.4366	3.56037e-08	9.73669e-08
FAM3B	11.1494	22.6264	1.02105	2.50352e-06	5.20667e-06
FAM83A-AS1	15.0202	3.97985	-1.91612	2.75295e-05	4.92428e-05
FAM96AP2	0.829383	2.49072	1.58645	0.000641948	0.000961407
FAM99A	22.0755	7.87946	-1.48627	5.02129e-11	2.3084e-10
FAM99B	6.94672	2.85056	-1.28509	4.41626e-09	1.41499e-08
FANCD2	1.69029	3.50486	1.05209	2.94914e-14	2.87741e-13
FANCI	1.84219	3.89545	1.08037	1.07196e-13	8.92879e-13
FAP	0.654608	1.46322	1.16045	0.00874172	0.011356
FAR2	1.09913	2.29413	1.06159	1.3475e-07	3.38303e-07
FBLN1	12.4499	33.9761	1.44838	0.006422	0.00847818
FBXO32	3.52551	7.67712	1.12273	2.45102e-08	6.87169e-08
FCER1G	39.2918	96.672	1.29887	1.08848e-07	2.76719e-07
FCGBP	1.34796	6.13459	2.18618	6.60658e-15	7.89731e-14
FCGR1A	0.874675	2.47764	1.50215	2.41297e-05	4.34533e-05
FCHO1	0.752275	2.93751	1.96526	7.71159e-08	2.00352e-07
FCN2	7.87695	2.97842	-1.40309	0.0144768	0.0182867
FDCSP	11.2846	71.7624	2.66888	6.67569e-06	1.30968e-05
FERMT1	1.66579	5.39314	1.69492	2.11105e-15	2.91869e-14
FETUB	132.979	57.5266	-1.2089	3.69413e-13	2.7134e-12
FGF2	1.09164	3.11768	1.51397	0.00322981	0.004442
FGFR1	1.91423	5.38022	1.49091	0.00482323	0.00646943
FHOD3	0.4832	1.88429	1.96333	1.22853e-06	2.67395e-06
FIGN	1.00746	2.02701	1.00863	1.09862e-09	3.92652e-09
FJX1	3.60935	7.41304	1.03832	0.000327008	0.000507629
FKBP10	11.1219	41.9471	1.91517	6.4711e-05	0.00011
FLNA	41.3744	93.2108	1.17176	0.000421007	0.000644889
FLNC	3.37349	13.8084	2.03323	2.02325e-05	3.68532e-05
FMNL2	3.26715	9.50058	1.53998	1.68961e-11	8.55005e-11
FNDC5	43.0921	8.63953	-2.3184	8.58734e-14	7.34974e-13
FOLR1	1.9704	4.94952	1.3288	1.52806e-05	2.83598e-05
FOXJ1	2.53817	6.33463	1.31947	2.8752e-08	7.97846e-08
FOXM1	6.23904	14.0825	1.17451	4.11584e-11	1.92537e-10
FOXP4-AS1	0.711423	1.82561	1.3596	1.02355e-05	1.95211e-05
FOXQ1	9.24815	21.2848	1.20259	7.70772e-08	2.00352e-07
FRAS1	1.08431	3.32105	1.61487	3.0385e-09	1.00372e-08
FRG1FP	2.48823	5.91305	1.24878	0.000231572	0.000367198
FRMD3	1.7576	3.51706	1.00076	0.00963092	0.0124447
FSCN1	19.393	46.2893	1.25514	4.05666e-05	7.08716e-05
FSTL4	0.658542	1.93653	1.55613	0.0186865	0.0232885
FUT3	0.92161	3.18412	1.78867	0.000641279	0.000960598
FUT4	1.60867	3.98331	1.3081	0.000169407	0.000272741
FUT8	1.21668	2.77105	1.18748	4.32258e-07	1.00615e-06
FYB1	2.0379	4.1324	1.0199	0.00015302	0.000247802
FZD1	2.49967	6.92671	1.47043	5.47322e-06	1.08663e-05
FZD2	0.7147	2.3502	1.71738	4.58305e-05	7.9463e-05
FZD6	5.79421	12.096	1.06185	4.52932e-09	1.44872e-08
FZD7	1.71846	5.61211	1.70742	7.52766e-09	2.30828e-08
G6PD	14.9223	66.8011	2.1624	9.06862e-25	5.20329e-22
GABBR2	2.32808	0.640479	-1.86192	0.000329839	0.000511809
GAL3ST4	1.4546	4.37088	1.5873	2.48063e-06	5.16051e-06
GALNT3	0.669957	3.46554	2.37094	9.58351e-07	2.11778e-06
GALNT7	0.782957	2.66869	1.76913	3.48499e-06	7.11691e-06
GAPDHP14	0.636947	1.68389	1.40255	0.00246407	0.00344089
GAPDHP35	2.98248	6.00667	1.01005	3.00913e-06	6.1892e-06
GAPDHP65	0.86603	1.92301	1.15088	1.01213e-11	5.36949e-11
GAS2L3	1.6722	4.06831	1.28268	5.08231e-14	4.65998e-13
GAS7	1.45299	3.19296	1.13587	1.96658e-05	3.58911e-05
GBA3	34.1351	15.8088	-1.11053	5.36903e-11	2.45616e-10
GCGR	37.6112	18.2503	-1.04324	1.03995e-08	3.1019e-08
GCNT1	0.547275	1.80435	1.72114	1.37382e-06	2.96766e-06
GCNT3	1.243	8.28852	2.73729	6.66179e-17	1.46363e-15
GDF10	0.605551	1.64503	1.4418	0.00248734	0.00347111
GDF11	1.04393	2.52679	1.27528	1.80282e-07	4.45131e-07
GFI1	0.786808	1.65267	1.07072	1.8705e-07	4.60621e-07
GFPT2	1.0038	2.56403	1.35294	0.00799603	0.0104325
GINS1	4.90932	10.0289	1.03057	7.95225e-12	4.30605e-11
GINS4	0.921719	2.05694	1.1581	9.69307e-10	3.50125e-09
GJB3	0.719713	1.93852	1.42947	0.015998	0.0201076
GLDN	1.33356	3.30338	1.30866	2.12206e-06	4.46209e-06
GLIPR1	2.35399	6.46736	1.45807	5.86453e-07	1.33957e-06
GLIS2	4.92614	10.7111	1.12057	3.55702e-07	8.37891e-07
GLIS3	1.83343	4.051	1.14373	0.0038904	0.00528378
GLUD2	8.5632	17.5513	1.03536	1.22713e-06	2.67128e-06
GLYAT	77.8883	37.0886	-1.07043	8.18908e-10	3.00454e-09
GLYATL1	51.9142	24.6618	-1.07385	3.09724e-14	3.00225e-13
GNG4	3.94248	9.42954	1.25808	3.43289e-05	6.06201e-05
GNMT	268.114	98.5021	-1.44462	5.58395e-11	2.549e-10
GOLGA7B	1.03389	3.51636	1.766	1.67035e-08	4.81352e-08
GOLM1	40.6538	101.782	1.32401	5.31205e-12	2.99717e-11
GPD1L	3.94221	7.95434	1.01274	3.27794e-11	1.56331e-10
GPD2	3.48416	7.3574	1.07838	4.67055e-19	2.09235e-17
GPLD1	31.1237	12.134	-1.35895	2.56238e-13	1.95728e-12
GPNMB	19.1662	49.4599	1.3677	1.96229e-05	3.58172e-05
GPR88	44.9634	22.1191	-1.02346	0.00559174	0.00743009
GPRC5B	5.52442	11.3942	1.04441	0.00801926	0.0104619
GPRIN1	1.63461	4.11648	1.33247	5.87859e-14	5.29251e-13
GPRIN2	0.496436	2.16258	2.12307	0.00472454	0.00634675
GPX8	2.29749	6.32325	1.46061	0.000228593	0.000362859
GRAMD1A	16.7642	33.5354	1.0003	7.65051e-13	5.23054e-12
GRAMD1B	1.39506	3.08599	1.14541	3.33513e-07	7.8924e-07
GSDME	2.28367	4.86203	1.09021	5.32231e-09	1.68038e-08
GSEC	0.92031	2.17239	1.23909	5.52074e-19	2.40814e-17
GSTM3	5.49216	13.9493	1.34475	1.70669e-11	8.61605e-11
GTSE1	2.75095	6.48034	1.23614	1.82497e-11	9.15125e-11
GTSF1	4.45576	11.7158	1.39472	0.000186402	0.000298748
GUCY2C	1.58982	3.78848	1.25276	1.07529e-07	2.73741e-07
GULP1	0.493807	1.74289	1.81946	2.68194e-07	6.43753e-07
GXYLT2	0.531513	2.07894	1.96767	1.85405e-07	4.5717e-07
GYS2	1.61002	0.772062	-1.06029	1.19644e-06	2.60791e-06
H2AW	5.96894	12.0943	1.01879	9.70464e-05	0.00016112
H2BC20P	0.864113	1.74477	1.01374	1.20474e-12	7.86892e-12
H4C5	0.643782	1.55268	1.27012	6.13298e-08	1.61618e-07
HACD1	0.588984	1.51069	1.35891	0.00213444	0.0030003
HAGHL	0.829348	2.0915	1.33449	6.5862e-07	1.4923e-06
HAGLR	2.76413	6.08605	1.13868	0.00679188	0.00893803
HAMP	65.7782	22.4553	-1.55055	0.0224367	0.0277331
HAO2	98.1225	37.9052	-1.37219	1.33937e-14	1.45208e-13
HAPLN3	2.14369	4.30937	1.00738	0.000409519	0.000628196
HAVCR1	0.72188	5.05654	2.80832	2.47312e-09	8.30832e-09
HCK	5.8976	11.9989	1.0247	3.20021e-07	7.59477e-07
HHIPL2	1.92384	7.85263	2.02919	4.53096e-10	1.73627e-09
HID1	4.74863	11.8523	1.31959	3.58035e-05	6.30673e-05
HIF1A	25.4233	54.5986	1.10271	1.6727e-11	8.47597e-11
HILPDA	5.46276	11.5159	1.07593	1.39727e-13	1.13101e-12
HJURP	4.55799	10.1883	1.16044	3.6808e-13	2.70496e-12
HK2	3.3481	9.33743	1.47968	2.8907e-08	8.02e-08
HKDC1	19.2698	38.6592	1.00447	1.70699e-06	3.63368e-06
HLA-DQA2	14.3493	33.5515	1.2254	4.03934e-05	7.06062e-05
HLA-DQB2	6.09209	12.8876	1.08097	3.15746e-05	5.60419e-05
HMCN2	1.93653	0.784934	-1.30283	3.30404e-08	9.07897e-08
HMGA1	67.384	170.707	1.34104	5.54878e-24	1.79951e-21
HMGN2P15	2.80538	6.66079	1.2475	5.21693e-05	8.98513e-05
HMMR	4.50049	9.30907	1.04855	2.42639e-13	1.86871e-12
HNF1B	8.71049	17.7789	1.02934	7.95008e-07	1.7789e-06
HNRNPA1P21	0.775487	1.65531	1.09393	7.76568e-07	1.7413e-06
HOMER1	1.38845	2.90027	1.06271	3.20413e-10	1.26086e-09
HOMER3	3.05959	6.50867	1.08902	1.41792e-10	5.97529e-10
HORMAD2	1.68367	0.765258	-1.13759	5.97346e-07	1.36278e-06
HOXB13	0.421986	1.79486	2.08861	0.000336148	0.000521165
HOXB5	0.736324	1.58292	1.10417	0.000189627	0.000303656
HPSE	0.892492	2.29169	1.3605	1.01935e-08	3.04802e-08
HRG	1422.81	646.416	-1.13821	1.154e-13	9.54286e-13
HRH1	0.629505	1.57119	1.31957	4.04432e-07	9.44773e-07
HRH2	0.870888	1.76187	1.01655	0.00168588	0.00239889
HS6ST2	1.07734	2.84752	1.40223	8.73233e-05	0.000145943
HSD17B13	183.451	59.5749	-1.62262	2.43992e-11	1.1934e-10
HSPA6	7.2522	17.4739	1.26871	2.93848e-06	6.0539e-06
HSPA7	4.17873	8.65758	1.0509	0.0202108	0.0250919
HSPB7	0.827198	2.34345	1.50233	0.00982312	0.0126795
HSPB8	11.1919	22.5951	1.01355	1.63164e-05	3.01433e-05
HTR1D	1.64799	4.99122	1.59869	8.94095e-08	2.29967e-07
HTR3A	0.11434	2.6831	4.5525	1.66439e-05	3.07067e-05
HTRA3	4.99632	11.7959	1.23935	0.000653256	0.000976872
HUNK	1.23318	3.299	1.41965	0.000206834	0.000329829
IBSP	0.434494	4.16758	3.2618	2.1418e-07	5.23021e-07
IFI27L2	9.48884	19.7887	1.06037	2.10597e-08	5.96598e-08
IFT57	4.36289	9.7994	1.16741	2.73548e-13	2.07674e-12
IFT80	1.55262	3.15672	1.02372	8.87827e-14	7.56835e-13
IGF1R	0.925582	2.53514	1.45364	3.38054e-05	5.97667e-05
IGF2BP1	2.63384	9.58546	1.86368	5.19918e-08	1.38577e-07
IGF2BP2	6.35854	15.8041	1.31353	8.72465e-09	2.64005e-08
IGF2BP3	0.527196	2.74639	2.38113	9.79972e-13	6.54028e-12
IGFALS	41.2532	19.1763	-1.10518	5.25252e-08	1.39873e-07
IGHV1-24	10.7553	40.0022	1.89503	0.037632	0.0451209
IGKV1OR2-108	1.62923	5.12932	1.65457	0.000167076	0.000269279
IGLON5	0.570689	1.56414	1.45459	0.00103665	0.00151289
IGSF1	2.18066	5.56903	1.35266	0.00248232	0.00346442
IGSF23	42.3889	20.7496	-1.0306	9.43124e-09	2.83834e-08
IGSF3	3.92727	11.1338	1.50335	1.72303e-10	7.1341e-10
IKBKE	3.23968	7.87388	1.28122	5.52988e-15	6.82903e-14
IL11	0.12558	3.55535	4.82332	8.5005e-05	0.000142356
IL18	4.64519	9.59264	1.04619	4.33954e-05	7.54955e-05
IL1B	0.842985	1.82676	1.11571	8.18422e-08	2.11566e-07
IL1RL2	1.82664	3.93897	1.10863	1.39423e-05	2.60383e-05
IL27RA	4.77075	10.0686	1.07758	3.75319e-11	1.76681e-10
IL2RA	0.616041	1.49053	1.27472	3.50971e-06	7.16445e-06
IL2RG	4.97459	10.9575	1.13928	5.405e-05	9.29152e-05
IL4I1	2.89166	9.14439	1.66099	3.33201e-09	1.09318e-08
ILDR1	1.48348	3.29167	1.14983	9.81565e-05	0.000162881
IMPDH1	7.2626	18.5625	1.35384	1.62294e-11	8.25467e-11
INAVA	3.06323	6.69712	1.12849	2.95862e-06	6.09286e-06
INHA	2.2808	6.9469	1.60683	0.0291705	0.0355382
IQANK1	0.732333	1.79079	1.29002	8.93878e-06	1.72063e-05
IQCD	1.13088	2.40238	1.08702	9.76452e-11	4.25183e-10
IQGAP1	7.68413	15.556	1.01751	2.00181e-08	5.69144e-08
ISYNA1	18.999	39.0704	1.04015	0.00395728	0.00536826
ITGA2	2.0578	6.39107	1.63495	6.82925e-17	1.49382e-15
ITGA3	3.10174	15.1185	2.28517	0.0013391	0.00192788
ITGAM	3.02938	8.05849	1.41149	7.82011e-10	2.88121e-09
ITGAV	14.6877	41.0276	1.48199	1.57507e-18	5.97887e-17
ITGB4	6.53054	16.2672	1.31669	1.70126e-07	4.21724e-07
ITIH5	3.07479	12.0109	1.96578	0.0253163	0.0310736
ITPR3	1.89579	7.88528	2.05637	2.51429e-07	6.06243e-07
JPT1	28.7143	58.9903	1.03871	9.18916e-17	1.93895e-15
KAZALD1	1.57655	3.32796	1.07786	6.5246e-05	0.000110821
KC877373.1	0.731229	1.62607	1.153	0.0210929	0.0261436
KCNMB4	0.87905	2.32612	1.40391	0.00124041	0.00179237
KCNN4	0.937094	2.6342	1.4911	0.00123829	0.00178948
KCNQ1	3.17412	9.76731	1.62161	0.00216962	0.00304826
KCNU1	1.38931	3.88775	1.48457	0.0122261	0.0155981
KEL	0.631677	7.65107	3.5984	0.00151952	0.002174
KIAA1549	0.807861	1.83486	1.18349	2.0379e-11	1.01271e-10
KIF11	3.48787	7.66791	1.13649	6.38056e-14	5.67254e-13
KIF15	1.53482	3.49466	1.18708	2.11383e-12	1.302e-11
KIF18A	1.25265	3.09714	1.30595	2.0358e-14	2.09449e-13
KIF18B	2.91231	6.81763	1.2271	7.17916e-12	3.91872e-11
KIF20A	5.32471	13.596	1.35241	1.81663e-14	1.89646e-13
KIF21B	1.70492	4.07174	1.25594	4.57239e-11	2.12231e-10
KIF23	1.99273	5.23931	1.39463	1.07195e-13	8.92879e-13
KIF26B	0.595127	1.78355	1.58348	6.35216e-05	0.000108101
KIF2C	4.70603	13.4191	1.51171	2.23735e-15	3.07054e-14
KIF3C	1.17536	3.90001	1.73037	2.35185e-09	7.93775e-09
KIF4A	5.03276	12.1598	1.2727	4.73643e-13	3.38078e-12
KIFC1	11.3618	23.5875	1.05383	9.95189e-13	6.61302e-12
KIRREL2	0.0483211	8.38541	7.43908	0.00124745	0.00180203
KITLG	2.66198	5.63389	1.08163	1.42254e-09	4.99446e-09
KLF5	5.52703	14.1769	1.35896	0.00737199	0.00966561
KPNA2	16.119	36.4389	1.17672	1.12392e-21	1.33069e-19
KREMEN1	2.43609	6.14059	1.33381	8.99184e-15	1.03824e-13
KRT17	2.1851	8.6108	1.97845	0.0128004	0.0162877
KRT19	19.1202	73.6785	1.94614	0.00547154	0.0072801
KRT20	5.03207	21.8755	2.1201	1.54473e-05	2.86478e-05
KRT80	2.35027	7.02704	1.58009	7.72892e-07	1.73357e-06
KSR1	0.925032	2.01659	1.12434	2.25499e-15	3.08623e-14
LAIR1	2.9303	6.15733	1.07126	1.01214e-06	2.22899e-06
LAMA3	4.01786	8.43771	1.07043	4.64108e-05	8.04037e-05
LAMA5	9.92169	22.059	1.15271	1.81854e-08	5.20609e-08
LAMB1	8.6643	19.0133	1.13386	7.50527e-07	1.68569e-06
LAMC2	2.10996	8.05469	1.93261	0.00119664	0.00173256
LAMP3	1.73307	3.9495	1.18834	6.10797e-05	0.000104219
LAMP5	1.06662	8.13353	2.93083	9.54076e-06	1.82786e-05
LAPTM4B	69.0738	181.254	1.3918	9.11386e-17	1.92579e-15
LARP6	1.75597	4.05686	1.2081	0.000522436	0.000791963
LAYN	1.27966	2.68539	1.06937	4.3762e-05	7.6071e-05
LCAL1	1.32785	4.38016	1.72189	5.27351e-06	1.04964e-05
LCAT	54.3884	25.719	-1.08046	9.06122e-15	1.04302e-13
LDHB	1.10549	2.71713	1.2974	0.00048841	0.000742495
LDLRAD3	1.66999	3.59536	1.1063	9.54996e-05	0.000158684
LEF1	2.29055	5.55514	1.27813	9.17886e-14	7.79793e-13
LGALS9	9.53281	20.7941	1.1252	2.68075e-08	7.47503e-08
LGR5	3.76906	8.8326	1.22863	3.64867e-07	8.5772e-07
LHFPL2	2.7811	8.25424	1.56948	7.62057e-21	6.68728e-19
LHFPL3-AS2	0.520782	2.68438	2.36584	2.49172e-09	8.36255e-09
LHX2	0.721343	1.96373	1.44484	0.0229864	0.0283919
LIF	3.77789	7.88988	1.06242	1.58684e-06	3.39732e-06
LILRB4	2.16897	4.7353	1.12645	2.41614e-06	5.03689e-06
LIMCH1	2.37502	6.21275	1.38729	0.00115242	0.00167204
LIMK1	4.7763	12.5875	1.39802	9.68692e-21	8.07316e-19
LIN28B	0.484233	2.77269	2.51751	5.93978e-05	0.000101593
LINC00205	1.39704	2.81725	1.01192	1.02458e-14	1.16587e-13
LINC00221	1.02626	2.38806	1.21844	0.00469646	0.0063113
LINC00239	0.793458	2.84977	1.84462	2.4723e-06	5.14461e-06
LINC00513	0.696075	2.07548	1.57613	4.06568e-10	1.57251e-09
LINC00665	1.60413	3.69714	1.20462	1.8582e-06	3.93592e-06
LINC00942	2.29705	14.0721	2.61498	5.32828e-10	2.01642e-09
LINC00992	0.945943	2.36618	1.32274	0.000192564	0.000308134
LINC01018	22.2495	9.07206	-1.29427	8.55188e-11	3.75668e-10
LINC01093	9.01082	1.71554	-2.393	3.23194e-12	1.91043e-11
LINC01116	0.42988	2.37165	2.46389	3.59276e-06	7.31597e-06
LINC01138	1.34349	3.1892	1.24721	1.90321e-12	1.184e-11
LINC01419	13.0653	38.5071	1.55938	0.0401181	0.0479476
LINC01436	3.34922	7.52689	1.16823	0.000968765	0.0014184
LINC01474	1.74887	5.83189	1.73754	0.0100904	0.0129993
LINC01480	1.31981	4.12034	1.64243	0.00692705	0.00911106
LINC01488	1.70773	0.353182	-2.2736	0.00560136	0.00744154
LINC01503	0.961062	2.07469	1.11019	1.13688e-06	2.48354e-06
LINC01587	0.700634	1.65293	1.2383	0.00130048	0.00187409
LINC01667	0.603765	2.91633	2.27209	0.00446405	0.0060147
LINC01671	1.30378	2.85918	1.1329	1.54197e-06	3.31028e-06
LINC01702	23.0157	10.3723	-1.14989	6.73146e-07	1.52174e-06
LINC01703	1.28474	2.68368	1.06274	2.21975e-12	1.36164e-11
LINC01836	1.47392	3.31838	1.17082	0.000120953	0.000198312
LINC01843	6.65562	13.9737	1.07007	0.000405755	0.000622806
LINC01980	0.657351	1.59981	1.28317	0.000757284	0.0011232
LINC02035	1.24147	2.56163	1.04501	8.33278e-13	5.64269e-12
LINC02041	1.56361	5.23502	1.74331	2.05917e-06	4.33635e-06
LINC02163	0.688819	1.40105	1.02431	4.46212e-06	8.97599e-06
LINC02313	0.438044	1.6875	1.94574	1.07126e-14	1.20514e-13
LINC02315	0.858378	2.11319	1.29974	0.00104535	0.00152484
LINC02331	1.04253	2.98301	1.51668	5.33642e-05	9.1768e-05
LINC02362	6.32856	2.60884	-1.27847	4.50674e-10	1.72743e-09
LINC02381	1.0675	3.60565	1.75603	2.95247e-06	6.08107e-06
LINC02476	0.903761	1.91849	1.08596	0.00620972	0.008211
LINC02506	2.24146	5.24554	1.22665	0.000243474	0.000384883
LINC02561	0.683405	1.64932	1.27106	4.1901e-09	1.34919e-08
LIPH	0.906594	3.04663	1.74869	0.00122348	0.00176928
LMNB2	11.6664	25.2338	1.113	3.75223e-14	3.55401e-13
LOX	2.95776	7.14686	1.2728	1.23525e-08	3.64468e-08
LPA	12.3742	5.72829	-1.11116	4.31411e-10	1.65917e-09
LPAR2	3.4715	8.24808	1.2485	1.99617e-08	5.67973e-08
LPAR5	1.04816	2.47075	1.23709	1.73545e-05	3.19269e-05
LPCAT1	11.7573	30.4367	1.37225	4.28942e-21	4.12836e-19
LPCAT2	2.2579	5.32858	1.23877	2.20855e-09	7.49649e-09
LPCAT4	2.9886	7.4843	1.3244	3.77501e-13	2.76463e-12
LRFN1	1.42858	3.27187	1.19553	1.13787e-05	2.15581e-05
LRP12	0.72105	2.61656	1.8595	7.87153e-13	5.36444e-12
LRP4	0.718679	2.37441	1.72415	8.77804e-06	1.691e-05
LRRC1	3.77356	8.3132	1.13948	7.65051e-13	5.23054e-12
LRRC25	4.83641	9.98101	1.04525	2.67142e-06	5.53657e-06
LSP1P5	1.02105	2.27352	1.15488	2.50657e-08	7.01953e-08
LTB	14.8461	37.4559	1.33511	0.00239183	0.00334534
LY96	27.8682	59.9924	1.10616	1.73204e-06	3.68334e-06
LYPD1	0.873473	3.18788	1.86776	4.4087e-11	2.05336e-10
LYVE1	2.94446	5.98498	1.02335	0.0268556	0.0328468
LYZ	218.16	544.965	1.32078	1.3926e-08	4.07429e-08
MACIR	1.75562	5.40041	1.62109	1.92534e-11	9.61255e-11
MACROD2	0.869866	1.74115	1.00117	0.00881731	0.0114479
MAD2L1	3.22834	6.83595	1.08235	4.21501e-14	3.93982e-13
MAFA	4.33926	0.837274	-2.37368	0.0336089	0.0405974
MAFG	6.96541	16.152	1.21343	2.19223e-28	6.54074e-25
MAFG-DT	2.51677	6.25187	1.31271	5.06609e-16	8.44424e-15
MAGEA12	4.91818	13.0419	1.40696	0.00202689	0.00285688
MAGEA3	11.4467	24.2466	1.08285	0.0247997	0.0304721
MAGEA6	8.51814	20.2404	1.24863	0.00307646	0.00424283
MAGEA8	0.609923	2.64138	2.1146	0.000542146	0.000819509
MAGEC1	2.11779	5.33633	1.33329	0.0083388	0.0108607
MAGEC2	8.82571	22.2885	1.33651	0.00057985	0.000873405
MAGEE1	0.838521	1.70249	1.02173	4.21554e-08	1.13865e-07
MAMSTR	1.16451	2.94415	1.33812	1.412e-12	9.07546e-12
MAP3K21	2.44247	5.18307	1.08547	6.42902e-08	1.68882e-07
MAP7D2	1.85642	3.90392	1.0724	7.47062e-05	0.000125971
MAPK13	6.06606	12.3537	1.02611	2.13284e-07	5.20919e-07
MAPT	0.992359	2.34288	1.23935	1.57381e-08	4.55531e-08
MARCKS	39.3739	94.272	1.25959	3.67086e-18	1.2251e-16
MARCKSL1	92.1024	195.433	1.08536	4.69871e-15	5.91023e-14
MATN3	0.965421	6.62756	2.77925	4.60451e-12	2.63382e-11
MBOAT4	0.444516	1.70599	1.9403	1.79577e-11	9.02298e-11
MCM10	1.41765	3.63356	1.35788	6.64711e-14	5.87103e-13
MCM2	6.54677	14.3061	1.12778	8.06131e-12	4.35877e-11
MCOLN3	0.805697	1.79789	1.15799	0.000734236	0.00109108
MCUB	2.56882	5.21697	1.0221	8.27442e-06	1.60163e-05
MDGA1	0.955216	2.11532	1.14698	0.000351074	0.000542899
ME1	15.6675	35.6888	1.1877	7.52768e-09	2.30828e-08
MEAK7	1.06802	2.291	1.10103	4.54263e-09	1.45236e-08
MECOM	1.4461	3.49325	1.2724	2.04993e-05	3.73166e-05
MELK	4.75645	11.1708	1.23177	4.279e-16	7.287e-15
MELTF	2.80738	6.08729	1.11658	0.000715426	0.0010644
MEOX2	1.06519	2.25353	1.08108	0.0217	0.0268581
MEP1A	6.23729	15.4575	1.30931	3.02518e-05	5.38612e-05
MEX3A	2.26237	4.90671	1.11692	3.95059e-12	2.28696e-11
MFAP2	1.37437	3.97947	1.53381	6.38444e-06	1.25551e-05
MFSD10	18.3536	36.8487	1.00555	1.40757e-13	1.13749e-12
MFSD2A	41.3617	15.4336	-1.42222	3.37985e-10	1.32372e-09
MFSD6	4.32277	8.7902	1.02394	1.86539e-08	5.32797e-08
MGAM2	0.255505	1.95495	2.93571	0.000687801	0.00102565
MICAL1	4.56411	9.96081	1.12593	1.05268e-09	3.77679e-09
MID1	3.50118	7.20685	1.04153	5.79155e-14	5.23312e-13
MIR210HG	2.68175	5.8702	1.13023	2.13199e-05	3.87206e-05
MIR3189	2.89178	6.28141	1.11913	0.000333701	0.000517533
MIR3677	0.68434	1.43148	1.06472	5.71773e-09	1.79233e-08
MIR589	0.726893	1.73703	1.25681	9.91874e-10	3.57583e-09
MIR6835	0.706073	1.87585	1.40966	0.000160599	0.000259344
MISP	4.96517	14.8713	1.58261	0.00131488	0.0018943
MKI67	5.29661	12.157	1.19864	8.15684e-13	5.53613e-12
MLANA	1.6669	4.0089	1.26604	0.00198597	0.00280291
MLF1	0.56206	1.92639	1.7771	0.00224514	0.00314962
MLLT3	0.917177	2.61841	1.51342	1.94063e-08	5.53226e-08
MMD	11.2637	25.2227	1.16305	1.39417e-15	2.02317e-14
MMP1	1.08501	10.1888	3.2312	2.02762e-09	6.92015e-09
MMP10	0.797361	5.5767	2.80611	1.2588e-10	5.36997e-10
MMP12	1.75624	10.1813	2.53535	5.10459e-12	2.89105e-11
MMP14	41.0689	105.487	1.36095	1.37048e-06	2.96087e-06
MMP7	7.97115	43.4396	2.44615	2.56073e-08	7.16178e-08
MMP9	9.15088	28.667	1.64741	1.4286e-07	3.57402e-07
MNDA	3.04086	6.11675	1.00829	2.16003e-05	3.92107e-05
MOGAT2	23.51	10.3701	-1.18084	1.35097e-09	4.75662e-09
MPP3	0.923381	2.7505	1.5747	6.77292e-17	1.48371e-15
MPP6	4.27625	9.0015	1.07382	6.62432e-18	2.07173e-16
MRAP2	3.60885	7.85808	1.12264	1.05038e-07	2.67765e-07
MRC2	4.84757	13.0329	1.42682	0.0109006	0.0139871
MSC	9.69164	39.244	2.01766	0.0013759	0.00197781
MST1R	0.870978	3.57184	2.03596	0.000366435	0.000565303
MSX1	2.25304	5.24279	1.21846	0.00357117	0.00487819
MT3	0.918402	2.27001	1.3055	0.00651186	0.00858845
MTBP	0.687817	1.40422	1.02967	4.9803e-15	6.2329e-14
MTCL1	1.00557	2.70725	1.42882	1.8415e-05	3.37571e-05
MTFR2	1.34958	3.09922	1.1994	1.06016e-13	8.85522e-13
MTHFD1L	4.74696	11.0324	1.21667	1.94981e-22	3.12766e-20
MTMR11	5.68049	12.193	1.10197	1.51134e-09	5.27396e-09
MTMR7	1.03701	2.25362	1.11982	1.83584e-06	3.89296e-06
MT-TM	1.53242	3.27073	1.0938	0.0228767	0.028263
MUC1	0.79773	11.1155	3.80053	4.21629e-06	8.51593e-06
MUC13	74.7315	173.065	1.21152	0.012148	0.0155012
MUC15	0.659827	1.49563	1.18059	0.00723623	0.0094968
MUC5AC	0.0141582	3.15731	7.80091	0.0130255	0.0165599
MUC6	1.44532	25.5515	4.14394	0.0331504	0.040076
MX2	1.30382	3.20939	1.29956	3.42204e-09	1.11952e-08
MYBL2	14.4072	42.9805	1.57689	1.49909e-12	9.58567e-12
MYEOV	0.852816	9.35773	3.45585	0.00460221	0.00619078
MYO18B	0.772429	1.62737	1.07507	0.00109966	0.00159984
MYOF	4.21925	8.52653	1.01497	0.000211693	0.000337109
NAP1L1	21.8496	44.0677	1.01211	1.06077e-24	5.65162e-22
NAP1L2	1.73859	3.53405	1.02341	0.0116841	0.0149437
NBL1	8.11168	21.9167	1.43396	6.18413e-05	0.00010547
NBPF13P	15.7795	7.45229	-1.08229	3.27473e-10	1.28661e-09
NCAPD2	9.35291	22.2615	1.25106	3.03819e-18	1.05404e-16
NCAPG	3.31157	8.13288	1.29625	3.37739e-14	3.22974e-13
NCAPH	2.07248	5.08157	1.29392	4.42541e-14	4.11072e-13
NCEH1	4.30478	13.9532	1.69659	1.13683e-08	3.36828e-08
NCF1	0.799702	1.7462	1.12668	1.32468e-05	2.48295e-05
NCF2	7.73801	17.1571	1.14877	2.3589e-09	7.95615e-09
NDC80	4.74317	10.3056	1.1195	6.92353e-13	4.78172e-12
NDN	8.27296	20.7437	1.3262	0.000819777	0.00121095
NDRG1	35.6279	93.7749	1.39619	1.40436e-10	5.92651e-10
NDUFA4L2	18.308	45.7093	1.32002	3.54253e-05	6.24158e-05
NECTIN4	0.909626	2.16872	1.2535	4.94911e-05	8.54425e-05
NEIL3	1.12944	3.42558	1.60073	3.68631e-16	6.37222e-15
NEK2	5.96369	12.1597	1.02783	6.72176e-14	5.93345e-13
NETO2	0.854506	1.89316	1.14764	3.55981e-06	7.2568e-06
NEURL1	0.742973	1.63103	1.1344	0.000654423	0.000978519
NEURL3	4.16012	13.7472	1.72444	7.93068e-09	2.4224e-08
NFE2L3	1.93103	6.26741	1.6985	1.12414e-11	5.92159e-11
NKD1	3.68563	11.6574	1.66127	0.000622413	0.000933556
NLRP2	0.336813	1.8567	2.46272	0.000458563	0.000699258
NMB	9.14907	20.3989	1.1568	8.84215e-10	3.23144e-09
NMRAL2P	3.59081	10.0016	1.47785	4.20225e-10	1.62071e-09
NPFFR2	1.12835	2.83473	1.32899	0.000402285	0.000617735
NPM1P27	3.47684	7.87516	1.17953	2.29401e-20	1.63742e-18
NPNT	6.38141	14.8171	1.21532	8.56152e-06	1.65249e-05
NQO1	74.4423	259.409	1.80103	1.50683e-05	2.80041e-05
NR0B1	0.159252	2.95109	4.21187	4.3959e-09	1.40907e-08
NR6A1	2.02329	4.08557	1.01384	1.52132e-10	6.36074e-10
NRCAM	2.28936	6.90355	1.59239	1.2446e-09	4.40917e-09
NRSN2	9.76583	22.0096	1.17232	3.56824e-06	7.27001e-06
NT5DC2	9.24459	23.988	1.37563	2.74092e-11	1.32585e-10
NTM	0.503273	1.67301	1.73303	2.63262e-05	4.72037e-05
NTS	56.0974	395.996	2.81948	6.18527e-06	1.21927e-05
NUF2	4.32958	9.38878	1.11671	3.47413e-13	2.57079e-12
NUMBL	2.46891	5.0198	1.02375	1.30205e-12	8.43423e-12
NXPE3	0.752559	1.77504	1.23798	0.000113484	0.000186758
NXPH4	5.28523	15.2189	1.52583	9.67944e-07	2.13734e-06
OAT	41.3391	85.8391	1.05413	0.00351576	0.00480954
ODF2L	0.835735	1.70143	1.02563	0.000383844	0.000590697
OLFM4	1.11391	16.4867	3.88761	0.00103299	0.00150785
OLFML2B	5.64084	17.0729	1.59772	2.01244e-09	6.87308e-09
OLR1	1.72977	4.34156	1.32763	1.53814e-07	3.8352e-07
ORAI2	1.6257	3.87087	1.2516	7.39776e-09	2.27173e-08
ORC1	2.60998	6.33761	1.2799	1.37228e-15	1.99919e-14
ORC6	1.52596	3.71108	1.28213	3.15613e-14	3.04549e-13
OSBPL3	2.31497	5.03887	1.12211	1.1433e-11	6.00978e-11
OSCAR	1.54115	3.08559	1.00154	2.85577e-06	5.8884e-06
OSM	0.750141	1.53665	1.03455	9.17211e-05	0.000152797
OSMR	7.36155	18.974	1.36594	5.1839e-09	1.63946e-08
OSR2	1.02553	2.45608	1.25998	0.00234329	0.00328083
OTULINL	0.941742	2.34397	1.31555	2.71088e-08	7.55203e-08
OVOL1-AS1	2.59283	0.75251	-1.78474	0.0169121	0.0211905
OXCT1	2.57495	6.55755	1.34861	8.15474e-05	0.000136857
OXT	8.78922	3.76882	-1.22162	0.0282045	0.0344289
P2RY6	1.18592	3.84125	1.69557	8.21084e-09	2.4993e-08
P3H2	1.29555	3.77439	1.54268	0.0233136	0.0287741
P3H3	2.20365	5.33099	1.27451	0.0357351	0.0429778
P3H4	7.72546	17.2193	1.15634	1.7845e-10	7.35799e-10
PAFAH1B3	19.8569	42.4017	1.09448	1.49316e-09	5.2154e-09
PAGE1	2.60824	59.7203	4.51707	2.08505e-07	5.10075e-07
PAGE2	10.4886	38.3485	1.87035	0.00179159	0.002543
PAGE2B	7.8526	26.238	1.74042	0.00316022	0.00435231
PAPLN	2.62646	7.97209	1.60184	5.97065e-05	0.000102075
PAQR5	3.04361	7.37942	1.27772	1.41248e-08	4.12841e-08
PAQR8	2.92169	6.20893	1.08754	9.51313e-09	2.86007e-08
PARPBP	0.934576	2.00373	1.1003	1.12874e-13	9.34971e-13
PBK	5.9908	13.2044	1.1402	3.23229e-12	1.91043e-11
PBX1	1.23959	2.62222	1.08092	0.00464308	0.00624239
PCLAF	2.23334	4.54987	1.02662	2.74092e-11	1.32585e-10
PCSK1	2.05779	9.97087	2.27663	1.03395e-07	2.63847e-07
PDE3A	1.12853	2.35434	1.06088	0.0123678	0.0157654
PDGFRL	1.26827	3.77957	1.57536	1.25738e-07	3.17013e-07
PDLIM4	0.765566	1.5334	1.00213	0.0177537	0.0221855
PDP1	2.47166	6.23768	1.33553	3.86566e-06	7.84492e-06
PEBP4	3.43301	1.4325	-1.26094	4.33179e-05	7.53869e-05
PFKFB3	11.2762	28.5739	1.34142	2.2009e-07	5.35962e-07
PFKFB4	1.20538	3.50746	1.54094	8.04256e-15	9.43231e-14
PFKM	4.20178	9.60577	1.1929	1.35802e-11	7.02217e-11
PFKP	3.74045	12.0797	1.6913	9.45865e-10	3.42736e-09
PFN1P11	17.3177	6.91059	-1.32537	0.0258867	0.0317241
PFN2	6.00585	19.7152	1.71487	3.13474e-07	7.45362e-07
PGAP4	3.30192	7.41135	1.16643	4.41185e-07	1.02597e-06
PGC	93.6614	289.786	1.62946	1.77222e-05	3.25671e-05
PGLYRP2	163.217	78.9619	-1.04756	2.79606e-11	1.34902e-10
PGM2L1	0.770368	2.07044	1.42632	2.81464e-11	1.35754e-10
PHLDA2	15.3736	36.1848	1.23493	1.42357e-11	7.32809e-11
PHYHIPL	4.5574	11.1545	1.29134	1.56046e-08	4.52018e-08
PI15	0.571104	1.66912	1.54727	9.53378e-05	0.00015845
PIK3CD-AS2	1.19988	3.17836	1.40539	5.79172e-09	1.81259e-08
PIK3CG	0.847158	2.01429	1.24957	5.71657e-05	9.80461e-05
PIMREG	1.19688	3.37336	1.49491	1.13609e-09	4.05071e-09
PIP4P2	3.53682	8.15691	1.20557	1.0233e-15	1.54981e-14
PITX1	2.80573	8.26745	1.55906	5.78393e-07	1.32298e-06
PIWIL4	0.798105	2.4399	1.61217	0.006309	0.0083327
PKIA	0.515071	1.61849	1.6518	2.5656e-09	8.59501e-09
PKIB	3.47969	11.7312	1.75331	4.47285e-12	2.5664e-11
PKM	35.5886	126.966	1.83496	1.62997e-13	1.30101e-12
PKMYT1	2.17686	4.64577	1.09366	5.83187e-13	4.07686e-12
PLA2G2D	2.11815	4.73637	1.16098	0.0362745	0.0436018
PLA2G4A	0.581447	1.91586	1.72027	0.00114847	0.00166663
PLA2G7	6.68455	16.848	1.33367	2.77533e-06	5.7336e-06
PLAG1	0.64443	1.43437	1.15432	1.73404e-10	7.1737e-10
PLAGL1	0.721211	2.07474	1.52444	2.7754e-07	6.64904e-07
PLAU	5.04454	15.5623	1.62526	7.59343e-05	0.000127926
PLAUR	2.99437	8.8214	1.55876	3.05645e-08	8.45312e-08
PLBD1	4.64087	17.2224	1.89182	3.48304e-08	9.53393e-08
PLCD3	2.25534	5.34332	1.24439	2.68824e-08	7.49314e-08
PLEK	7.5555	16.6006	1.13564	6.53672e-07	1.48266e-06
PLEKHB1	1.80677	9.00372	2.31711	1.51122e-06	3.24866e-06
PLEKHB2	11.5289	23.9014	1.05183	4.14364e-20	2.69933e-18
PLEKHG4	0.971874	2.16878	1.15804	2.36794e-07	5.73742e-07
PLGLA	7.07299	3.47865	-1.02379	5.31212e-05	9.14133e-05
PLK1	3.79201	9.89318	1.38347	1.98846e-15	2.76457e-14
PLP2	32.259	71.1934	1.14204	1.07332e-05	2.04103e-05
PLPP2	6.7432	17.3628	1.3645	1.71268e-05	3.15393e-05
PLTP	25.0351	60.1054	1.26354	3.02522e-05	5.38612e-05
PLXDC1	1.38012	3.82015	1.46884	1.45338e-08	4.23964e-08
PLXNA1	3.84438	9.48928	1.30355	3.34765e-20	2.24956e-18
PLXNA3	2.87682	5.83306	1.01978	7.34259e-11	3.27171e-10
PMAIP1	0.666744	2.92672	2.13408	6.35927e-08	1.67259e-07
PMEPA1	8.11912	21.0681	1.37566	0.0302523	0.0367781
PNCK	1.74153	3.95222	1.18231	4.40137e-06	8.86095e-06
PNMA1	10.6742	22.8249	1.09648	2.49776e-14	2.49575e-13
PNMA8A	1.0337	2.1021	1.02401	0.00838735	0.0109191
PNMT	2.10688	0.571664	-1.88187	9.81105e-07	2.16383e-06
POF1B	1.11598	6.46023	2.53328	3.24745e-11	1.55075e-10
POLQ	0.699082	1.46604	1.06839	1.07966e-12	7.13301e-12
POLR1G	1.91687	3.87817	1.01662	1.78823e-22	2.93152e-20
POLR3D	3.44924	7.22481	1.06668	5.98292e-17	1.33813e-15
POPDC3	0.442448	2.61614	2.56386	2.00925e-06	4.23721e-06
POSTN	7.84541	18.8659	1.26586	0.00588346	0.00779484
PPM1N	0.736469	1.70026	1.20706	2.72938e-06	5.64808e-06
PPP1R13L	6.47177	12.9987	1.00613	5.05279e-13	3.58258e-12
PPP1R14D	1.03689	6.56967	2.66356	1.05057e-05	2.00031e-05
PPP1R1B	1.50998	3.76671	1.31878	0.00243167	0.00339755
PPP1R9A	0.944198	2.05344	1.12088	7.12012e-07	1.60329e-06
PPP2R2C	0.903021	1.91746	1.08636	1.04405e-06	2.29283e-06
PPP2R3A	0.947486	1.90207	1.00539	3.49371e-09	1.14196e-08
PPP4R3C	1.34745	2.86099	1.08629	0.00527458	0.00703434
PPT1	35.9745	72.5856	1.01271	7.59124e-18	2.3495e-16
PRAME	3.62768	15.6462	2.1087	9.44679e-06	1.8121e-05
PRAMEF15	1.82504	0.493316	-1.88734	0.00154592	0.00220901
PRELID2	0.795657	1.62622	1.03131	3.91364e-13	2.85495e-12
PRKAA2	2.77217	6.98562	1.33337	2.78668e-15	3.70189e-14
PROM1	1.03432	5.64143	2.44738	9.5335e-06	1.82686e-05
PROM2	0.673372	2.83245	2.07258	0.0052389	0.00698926
PRR11	2.48815	6.37128	1.35651	1.28424e-14	1.40046e-13
PRR15	1.64544	4.13574	1.32967	0.000533468	0.000807454
PRR5L	1.9577	4.1558	1.08597	3.96226e-07	9.26763e-07
PRRT3-AS1	2.75771	5.54639	1.00808	3.2672e-05	5.78724e-05
PRRX1	0.762344	2.17918	1.51527	0.00374803	0.00510482
PRSS16	0.766114	1.6588	1.11451	0.00107072	0.00156016
PRSS2	1.16529	50.744	5.44448	0.000375075	0.000577974
PRSS21	0.56368	2.35364	2.06195	0.00434984	0.00587408
PRSS22	1.37645	5.28751	1.94163	0.00171422	0.00243759
PRTFDC1	2.32573	5.0025	1.10497	4.17053e-07	9.72277e-07
PSMC3IP	1.09096	2.48446	1.18733	2.40113e-15	3.26826e-14
PSRC1	3.7977	8.35319	1.1372	9.96188e-18	2.91967e-16
PTAFR	2.80765	7.07306	1.33297	5.19291e-07	1.19604e-06
PTGES	4.25781	15.7086	1.88337	5.77233e-06	1.14222e-05
PTGFRN	13.511	29.063	1.10505	3.46979e-16	6.06827e-15
PTGS1	1.67137	4.18251	1.32333	5.23262e-07	1.20445e-06
PTHLH	0.876431	5.11858	2.54603	4.08297e-07	9.53353e-07
PTK7	3.46322	8.2839	1.2582	0.000409519	0.000628196
PTPRE	1.4022	3.25919	1.21682	9.76373e-06	1.86666e-05
PTTG1	18.0165	37.0665	1.04079	6.05126e-12	3.36086e-11
PYCR1	7.90229	25.9893	1.71758	3.1965e-09	1.05104e-08
RAB11FIP1	3.38152	6.97739	1.04501	0.000261253	0.000411116
RAB27B	0.810332	2.57086	1.66567	0.00382449	0.00520193
RAB34	12.6931	27.1862	1.09883	0.00915074	0.011855
RAB36	0.629461	1.46466	1.21838	0.000677008	0.00101037
RAB38	1.09032	2.62374	1.26687	2.47154e-08	6.92662e-08
RAB3IL1	5.99013	12.8263	1.09844	5.43246e-09	1.70974e-08
RAB42	1.17002	3.6912	1.65755	5.34861e-12	3.01553e-11
RAB6B	1.22692	3.00773	1.29363	1.3951e-11	7.19144e-11
RACGAP1	7.20221	15.9324	1.14546	7.72942e-17	1.6591e-15
RAD51	2.26921	4.98536	1.13551	9.24708e-14	7.8469e-13
RAD54L	0.896803	2.10041	1.2278	7.40294e-12	4.02908e-11
RAP1GAP	18.9371	40.7546	1.10575	1.76486e-11	8.87967e-11
RAP1GAP2	1.18952	3.18826	1.42239	5.15358e-09	1.63058e-08
RARRES1	10.4116	22.6756	1.12296	5.26168e-06	1.04742e-05
RASEF	3.22279	6.55371	1.024	0.00253881	0.00353863
RASGEF1A	0.625165	1.9346	1.62973	0.00122976	0.00177801
RASSF6	0.64651	1.89485	1.55134	2.89797e-09	9.61779e-09
RASSF8	2.25566	5.51329	1.28937	3.18675e-08	8.77774e-08
RASSF9	0.565907	3.2204	2.5086	9.96137e-08	2.54978e-07
RAVER2	2.38805	4.99974	1.06602	1.69021e-05	3.11561e-05
RBM24	3.26282	7.83324	1.26349	2.72887e-10	1.09082e-09
RBP2	1.06695	7.78067	2.8664	9.81796e-08	2.51527e-07
RBPJL	0.0226015	8.33312	8.52629	0.0104165	0.0133959
RCOR2	0.363711	2.02277	2.47547	2.77295e-08	7.70908e-08
RDH16	164.539	67.8674	-1.27764	7.38266e-13	5.07299e-12
RECQL4	8.7942	17.7502	1.01321	8.52438e-11	3.74571e-10
REEP2	0.608624	1.87725	1.625	7.10264e-09	2.18558e-08
REG4	0.41205	1.94898	2.24183	0.0351191	0.0422881
RELN	8.62629	29.1894	1.75863	2.49008e-10	1.00046e-09
RENBP	13.2926	27.1939	1.03266	6.07572e-07	1.38462e-06
RFPL4B	0.712003	2.84057	1.99623	0.000336205	0.0005212
RGS2	17.4354	45.2577	1.37615	2.90053e-07	6.92877e-07
RHBDF2	7.00608	14.0872	1.00771	4.71615e-14	4.35908e-13
RHBDL3	0.550421	1.83946	1.74067	0.014879	0.0187724
RHCG	4.36029	1.97214	-1.14466	0.0095137	0.0123092
RHOBTB1	9.20547	26.7901	1.54114	1.91925e-15	2.67583e-14
RHOV	1.3335	7.86632	2.56047	0.000387189	0.000595411
RHPN1	3.58787	7.84895	1.12937	8.77941e-08	2.25891e-07
RHPN1-AS1	0.913841	1.9241	1.07417	1.05056e-11	5.5674e-11
RNF144A	1.93596	5.06443	1.38735	9.97416e-15	1.13931e-13
RNF145	9.59353	23.0675	1.26573	3.77482e-22	5.21414e-20
RNF227	0.921305	1.85001	1.00578	4.97883e-10	1.89669e-09
RNF24	2.10323	4.63749	1.14073	8.38655e-16	1.29918e-14
ROBO1	11.7367	29.4394	1.32672	4.18766e-17	9.93188e-16
RP9P	3.38004	6.95306	1.04061	1.85809e-16	3.56285e-15
RPL10L	0.771155	2.01712	1.3872	0.0144752	0.0182862
RPL13P5	0.700705	1.59324	1.18508	9.80134e-22	1.18875e-19
RPS2P55	0.824183	1.78187	1.11236	1.29132e-07	3.24692e-07
RRAD	4.12033	8.60148	1.06183	0.00446223	0.00601278
RRM2	7.09511	14.2475	1.00581	4.56625e-12	2.61495e-11
RTL1	0.0206592	2.55746	6.95179	1.16334e-05	2.20154e-05
RTL8B	3.28877	6.93548	1.07645	0.00299361	0.00413353
RTN1	0.881714	2.16584	1.29654	5.10849e-09	1.61871e-08
S100A11	187.759	570.981	1.60456	2.27176e-10	9.19179e-10
S100A14	44.7023	103.175	1.20668	0.000959576	0.00140577
S100A2	1.00007	2.7921	1.48124	5.11337e-07	1.17827e-06
S100A3	1.0465	3.53216	1.75498	4.22145e-05	7.35869e-05
S100A4	43.777	94.3463	1.10779	3.52639e-06	7.19556e-06
S100A6	163.931	446.496	1.44556	1.7153e-06	3.65033e-06
S100B	0.735772	2.34789	1.67404	4.11725e-07	9.60757e-07
S100P	210.396	594.489	1.49854	9.41624e-06	1.8066e-05
SAA1	4688.15	1849.53	-1.34186	0.000478701	0.0007287
SAA2	224.838	66.9927	-1.74681	0.00193115	0.00272688
SACS	0.64777	1.73028	1.41745	8.95939e-18	2.67312e-16
SAMD9	1.94549	4.13158	1.08656	1.17939e-07	2.98613e-07
SAMD9L	2.47342	5.26392	1.08963	1.97088e-05	3.5961e-05
SAPCD2	1.02124	2.8561	1.48373	1.81313e-10	7.46575e-10
SBSPON	1.58338	3.38724	1.0971	2.21823e-07	5.3992e-07
SCD5	2.9148	11.4282	1.97113	0.0219526	0.0271527
SCGB2A1	1.26548	3.47902	1.45899	0.0281628	0.0343808
SCPEP1	25.414	53.7769	1.08136	3.53534e-09	1.1538e-08
SCRN1	3.02319	11.5545	1.93431	6.65981e-11	2.98802e-10
SCTR	4.66835	14.278	1.61281	5.09328e-06	1.0162e-05
SCTR-AS1	1.19432	3.30372	1.4679	0.0026423	0.00367293
SDS	623.353	246.411	-1.33898	1.41661e-08	4.13885e-08
SEC14L2	78.8363	38.9046	-1.01892	2.18902e-12	1.34552e-11
SEC14L6	0.863495	2.49001	1.52789	0.00526749	0.00702615
SEL1L3	8.71741	28.866	1.7274	3.1941e-10	1.25724e-09
SELENOM	25.1835	51.2275	1.02444	2.98069e-06	6.13322e-06
SELL	3.96873	8.33498	1.0705	0.000111909	0.000184246
SEMA3C	0.875084	2.21272	1.33832	0.00646933	0.00853688
SEMA3E	0.351388	1.82907	2.37997	0.000113226	0.000186353
SEMA6A	2.50212	8.19374	1.71137	1.88646e-05	3.45303e-05
SERPINE2	6.80721	14.0618	1.04664	0.00113281	0.00164533
SERPINI1	5.56393	17.1243	1.62187	4.91423e-14	4.52813e-13
SERTAD4-AS1	1.15138	2.60779	1.17946	0.0218107	0.0269861
SEZ6	7.42351	2.26647	-1.71165	0.037878	0.0454048
SFN	47.3502	103.488	1.12802	2.26589e-05	4.09876e-05
SFXN3	6.5796	13.95	1.08419	1.76781e-08	5.07254e-08
SGO1	1.36482	2.7546	1.01314	3.49036e-11	1.65772e-10
SGO2	1.39918	3.48518	1.31665	3.67086e-18	1.2251e-16
SGPP2	1.74936	8.94952	2.35498	5.54801e-08	1.47243e-07
SH2D3A	1.8063	3.97456	1.13776	1.03535e-05	1.9731e-05
SH3BP1	1.22796	2.48395	1.01637	7.32466e-08	1.91097e-07
SH3RF3	2.26094	4.57904	1.01813	0.00337532	0.00462974
SHCBP1	1.28652	3.63458	1.49832	1.61215e-13	1.28885e-12
SHD	12.8345	5.30571	-1.27441	1.66149e-11	8.42502e-11
SIGLEC10	1.04012	2.64769	1.34799	2.57056e-08	7.18525e-08
SIGLEC9	1.38472	2.79687	1.01422	5.47321e-06	1.08663e-05
SINHCAF	3.37584	8.98242	1.41186	2.70019e-16	4.88853e-15
SIX2	1.05445	3.15261	1.58006	0.000181409	0.000291214
SKA1	3.79198	8.79061	1.21301	1.5226e-11	7.78689e-11
SLAMF8	0.929676	2.06943	1.15444	2.78232e-05	4.97325e-05
SLC10A1	268.541	83.5486	-1.68446	9.67288e-19	3.9e-17
SLC12A2	4.23458	9.92616	1.22902	1.1155e-09	3.98017e-09
SLC12A9-AS1	0.932125	2.23907	1.26431	2.2391e-11	1.10241e-10
SLC16A3	2.83605	10.2351	1.85157	3.8562e-12	2.23493e-11
SLC16A5	1.28625	2.73595	1.08887	0.000242554	0.00038347
SLC16A6	0.642483	1.53217	1.25385	1.08306e-11	5.72948e-11
SLC16A7	2.34071	4.71492	1.01029	1.20742e-09	4.28458e-09
SLC1A3	2.60079	5.46497	1.07126	4.47996e-07	1.04067e-06
SLC1A5	12.0386	39.6057	1.71804	6.9247e-14	6.09096e-13
SLC22A1	344.372	92.8698	-1.89069	1.81437e-17	4.89452e-16
SLC22A11	6.82582	14.823	1.11876	2.12251e-05	3.8571e-05
SLC22A12	5.07199	19.3008	1.92804	0.0076932	0.0100594
SLC22A15	1.35928	3.54527	1.38306	4.54863e-10	1.74214e-09
SLC22A7	274.814	128.729	-1.09412	1.4164e-15	2.05144e-14
SLC25A24	1.82241	4.52883	1.31329	1.7699e-07	4.37576e-07
SLC25A47	214.398	79.1285	-1.43802	2.43049e-09	8.17358e-09
SLC26A9	0.151253	2.95049	4.28592	0.000456986	0.000696996
SLC27A5	151.828	72.4592	-1.06719	7.85648e-14	6.79437e-13
SLC2A1	2.30549	9.79312	2.0867	1.04041e-14	1.17672e-13
SLC30A3	0.511429	1.95238	1.93263	4.19874e-05	7.32336e-05
SLC34A2	3.61664	30.3855	3.07066	0.00025081	0.000395516
SLC35E4	0.787826	1.80214	1.19376	1.04491e-10	4.5235e-10
SLC35F2	0.993237	3.45543	1.79866	0.00045064	0.000687527
SLC36A1	2.64516	5.74233	1.11828	7.48102e-21	6.60366e-19
SLC38A1	6.99265	20.4474	1.54801	9.91664e-13	6.59547e-12
SLC38A5	0.830023	2.98029	1.84423	5.3983e-08	1.43526e-07
SLC44A3	12.3048	26.7206	1.11873	1.40453e-11	7.23756e-11
SLC44A4	0.779951	5.48011	2.81275	4.92289e-07	1.13631e-06
SLC4A11	0.920457	2.57151	1.48219	1.82942e-05	3.35523e-05
SLC4A3	1.27905	2.78067	1.12036	0.0320831	0.0388834
SLC4A7	1.46971	3.01094	1.03468	1.20005e-10	5.14286e-10
SLC51A	42.0299	18.9999	-1.14542	4.34474e-13	3.13873e-12
SLC52A3	0.67831	2.0766	1.61421	4.93013e-06	9.85252e-06
SLC5A11	1.4733	3.3759	1.19622	2.1663e-07	5.2813e-07
SLC6A2	3.68556	7.47965	1.02109	0.00879791	0.0114237
SLC6A6	2.12167	7.76209	1.87125	7.91186e-11	3.50235e-10
SLC6A8	10.2331	25.9133	1.34044	4.79785e-08	1.28569e-07
SLC7A1	2.44132	6.6644	1.44881	2.15691e-11	1.0644e-10
SLC7A10	1.45783	4.69422	1.68706	0.000869233	0.00127958
SLC7A11	0.910754	4.62925	2.34564	4.84006e-21	4.54113e-19
SLC7A6	0.565358	1.5823	1.48479	8.13291e-24	2.42653e-21
SLC7A7	3.74434	9.03985	1.27159	9.51806e-08	2.44096e-07
SLC7A8	2.16252	5.42475	1.32684	1.18737e-05	2.24303e-05
SLCO4A1	0.652683	2.35013	1.84829	6.81242e-05	0.000115474
SLFN12	0.94467	1.94936	1.04512	0.00152493	0.00218131
SLFN13	1.5736	4.48623	1.51143	0.000104754	0.000173271
SMIM10	2.27429	4.55431	1.00181	0.0375324	0.045016
SMIM15P2	0.674989	1.46352	1.1165	0.000275927	0.000433019
SMIM22	0.642103	2.0136	1.6489	1.73524e-05	3.19269e-05
SMIM3	5.74893	12.5592	1.12738	1.3113e-06	2.84167e-06
SMIM31	0.669368	1.75247	1.38852	0.0288116	0.0351383
SMKR1	0.676138	1.80633	1.41768	4.31639e-05	7.51451e-05
SMOX	7.48076	18.6045	1.31439	2.51678e-12	1.52314e-11
SMPDL3B	0.742467	2.01004	1.43682	0.000643699	0.000963739
SMUG1P1	1.95345	0.490702	-1.99311	1.08535e-07	2.76019e-07
SNAP25	3.05985	8.80522	1.5249	1.05402e-05	2.00637e-05
SNCAIP	0.661202	2.56559	1.95613	7.13327e-06	1.39232e-05
SNHG3	4.53019	12.3087	1.44204	2.53519e-18	9.11335e-17
SNHG4	1.05261	3.48156	1.72576	3.38915e-26	4.21327e-23
SNORA73B	1.8201	5.02638	1.46551	1.11023e-10	4.78543e-10
SNORD46	0.998373	2.03756	1.02919	1.36888e-08	4.00913e-08
SNX29	2.16237	4.38847	1.0211	2.64753e-13	2.01509e-12
SOWAHD	0.768935	1.55023	1.01155	2.15305e-06	4.5232e-06
SOX2	0.279591	2.58969	3.21139	0.0189091	0.0235504
SOX4	17.6966	36.3127	1.03701	3.80595e-08	1.03495e-07
SOX9	19.3368	43.183	1.15911	3.78411e-09	1.22774e-08
SP5	9.80917	21.3388	1.12128	6.48175e-08	1.70207e-07
SP6	0.630255	1.67259	1.40807	2.03204e-06	4.28105e-06
SPC25	3.78606	7.95939	1.07196	4.91423e-14	4.52813e-13
SPDEF	1.31031	8.43004	2.68563	0.00150448	0.00215372
SPDYC	9.82241	4.06151	-1.27406	7.8376e-08	2.03349e-07
SPECC1	0.883545	2.32606	1.39651	0.000716698	0.00106619
SPHK1	7.06495	25.9912	1.87928	8.44442e-10	3.09366e-09
SPIB	0.406566	5.00001	3.62037	0.000721443	0.00107271
SPINDOC	6.87275	14.1984	1.04677	2.57201e-16	4.68489e-15
SPINK4	0.403611	2.86936	2.82969	3.12493e-05	5.55038e-05
SPINT1	20.4233	50.1086	1.29484	0.000114852	0.000188883
SPINT1-AS1	1.1293	2.47711	1.13322	0.00737808	0.00967275
SPP1	425.944	1471.05	1.78811	1.03931e-17	3.01057e-16
SPP2	242.375	113.713	-1.09184	4.36584e-12	2.51199e-11
SPRED1	3.37311	7.27497	1.10886	2.72279e-11	1.31836e-10
SPTSSB	0.339393	2.46204	2.85883	8.74962e-06	1.68683e-05
SQSTM1	125.154	302.525	1.27334	1.24219e-13	1.01875e-12
SRC	9.90453	22.8367	1.20519	2.1702e-18	7.91565e-17
SRRM3	1.20801	3.03976	1.33132	7.67118e-05	0.000129192
SSPN	0.576504	1.55914	1.43535	0.000588671	0.000885804
SSTR2	1.51632	3.14209	1.05115	0.000391022	0.000600935
SSUH2	1.66527	3.75376	1.17258	2.34331e-07	5.67968e-07
STC2	3.59319	8.42056	1.22865	4.19584e-05	7.31917e-05
STEAP1	18.5912	45.9709	1.3061	3.0135e-15	3.97132e-14
STEAP2	2.00328	5.83418	1.54217	1.00674e-13	8.46591e-13
STIL	1.41055	2.98222	1.08013	2.21978e-12	1.36164e-11
STK26	4.45093	9.43866	1.08448	3.76181e-09	1.22103e-08
STK39	6.41582	15.8196	1.30201	1.74137e-11	8.77921e-11
STOX2	0.929315	1.89141	1.02522	1.88128e-08	5.36819e-08
STRIP2	0.797636	1.9432	1.28463	2.75256e-05	4.92417e-05
STX1A	1.05163	2.68891	1.35439	5.59941e-17	1.26948e-15
STX3	4.90414	10.6595	1.12007	9.06122e-15	1.04302e-13
STXBP4	0.824754	1.79068	1.11847	1.67755e-19	8.81185e-18
SULF1	4.33088	9.14924	1.07899	0.0017633	0.00250404
SULT1C2	4.46288	9.35726	1.06811	6.0156e-10	2.25877e-09
SUSD1	2.56602	5.53985	1.11032	1.09595e-13	9.11846e-13
SV2A	0.713822	2.13905	1.58333	5.04621e-06	1.00736e-05
SYK	3.07244	7.45643	1.2791	1.16686e-07	2.95539e-07
SYT13	2.50475	9.58809	1.93658	2.63708e-08	7.35875e-08
TAAR3P	0.67555	1.56054	1.20791	0.000811222	0.00119903
TACC1	11.2294	22.7044	1.01569	7.3845e-08	1.92557e-07
TAT	466.417	193.247	-1.27118	8.1718e-12	4.41373e-11
TBX2-AS1	1.51756	3.03839	1.00156	7.2595e-05	0.000122633
TBX4	0.870291	3.22315	1.8889	2.00805e-10	8.20042e-10
TCAP	9.15806	2.15878	-2.08483	0.0101334	0.01305
TCN1	0.335791	3.35779	3.32188	2.06167e-05	3.75211e-05
TCTN2	1.3697	2.76099	1.01133	1.33929e-12	8.65667e-12
TEAD2	10.6723	22.6309	1.08443	2.29828e-14	2.31191e-13
TEAD4	4.97701	10.6641	1.09941	1.39736e-05	2.60898e-05
TES	10.4144	23.5041	1.17434	9.27025e-13	6.21824e-12
TESC	28.0035	65.4271	1.22428	1.57145e-06	3.3663e-06
TFF1	4.78504	34.2996	2.84159	0.000466249	0.000710616
TFF2	2.92549	35.2905	3.59253	2.48027e-06	5.16049e-06
TGFA	2.8678	6.03692	1.07387	0.00153778	0.00219801
TGFB2	1.08524	4.11404	1.92254	1.95085e-07	4.78983e-07
TGFB3	4.34902	8.87367	1.02884	0.00795001	0.0103761
THRSP	154.237	65.2403	-1.24131	4.34641e-09	1.39476e-08
TIGD1	0.94925	2.0902	1.13878	1.02617e-17	2.9841e-16
TINAG	3.60806	10.839	1.58694	3.58596e-07	8.4404e-07
TKT	58.7483	138.479	1.23705	1.69654e-20	1.2979e-18
TLCD3A	3.659	7.90233	1.11083	3.58618e-12	2.09552e-11
TLCD5	1.44371	3.25538	1.17304	1.20414e-15	1.78563e-14
TLR1	2.05861	4.19394	1.02663	4.97631e-06	9.93931e-06
TM4SF1	59.0239	166.709	1.49796	1.40704e-12	9.04753e-12
TMC5	1.34109	8.7812	2.71101	5.82546e-08	1.54113e-07
TMC6	4.03314	10.0655	1.31944	7.34457e-08	1.91583e-07
TMED3	3.69426	8.33594	1.17406	2.05518e-09	7.00624e-09
TMEM132A	3.6627	12.0181	1.71422	1.19015e-08	3.51577e-08
TMEM156	3.80409	9.60377	1.33605	0.00074787	0.0011099
TMEM158	1.08842	5.6071	2.36502	0.000870205	0.00128075
TMEM159	2.1997	6.05022	1.45968	0.000129661	0.000211954
TMEM163	1.1596	2.71149	1.22546	0.000109388	0.000180356
TMEM243	2.38446	4.89982	1.03907	5.27568e-12	2.98003e-11
TMEM255A	0.48381	1.94593	2.00795	2.14394e-07	5.23398e-07
TMEM45A	12.3481	25.5461	1.04882	0.0220091	0.0272181
TMEM51	6.85121	16.7536	1.29004	6.91888e-08	1.81017e-07
TMEM54	13.9748	29.4447	1.07518	0.000361696	0.000558455
TMEM74B	1.0583	2.54948	1.26846	1.36712e-06	2.95446e-06
TMPRSS3	4.50889	9.39126	1.05855	3.92177e-05	6.86531e-05
TMSB15A	0.415143	2.57749	2.63429	0.000189069	0.000302826
TMSB4XP8	13.5566	27.1363	1.00123	0.000761226	0.00112815
TMTC1	1.10993	2.25445	1.02231	2.01738e-06	4.25256e-06
TNC	4.25915	12.9995	1.60982	0.0316567	0.0383884
TNFAIP6	0.70126	3.52588	2.32996	1.07764e-06	2.36034e-06
TNFRSF11A	0.677584	1.9968	1.55922	3.12149e-09	1.02864e-08
TNFRSF11B	4.77452	18.1356	1.92539	5.9079e-08	1.56158e-07
TNFRSF19	3.62757	11.8474	1.7075	8.08811e-06	1.5676e-05
TNFRSF21	16.3295	45.6665	1.48366	1.21488e-16	2.47589e-15
TNFSF15	0.682409	1.5181	1.15356	3.87241e-05	6.78434e-05
TNFSF9	1.09366	2.22545	1.02493	9.20361e-06	1.76844e-05
TNNT1	0.762153	4.42895	2.53881	5.65714e-07	1.29656e-06
TOMM40P4	0.527547	1.67117	1.66349	4.48127e-13	3.22487e-12
TOP2A	15.4271	34.1857	1.14793	1.24807e-12	8.12332e-12
TOR4A	3.68794	8.78248	1.25181	1.16958e-10	5.02239e-10
TOX3	3.46914	7.01263	1.01538	3.73809e-12	2.17577e-11
TP53BP1	1.61503	3.31233	1.03629	5.19753e-14	4.75394e-13
TPBG	1.1409	5.12582	2.1676	1.40789e-06	3.03817e-06
TPM3P6	0.747068	1.49775	1.00349	9.02142e-09	2.72157e-08
TPM4	22.6483	46.95	1.05172	2.35001e-08	6.60465e-08
TPPP2	1.87843	0.711152	-1.40129	6.50197e-12	3.58321e-11
TPX2	17.7559	39.311	1.14664	1.93007e-12	1.1997e-11
TRAIP	2.54436	5.17126	1.02321	2.47092e-13	1.89713e-12
TRAM1L1	1.04596	2.20154	1.07368	3.25558e-06	6.66852e-06
TRAV13-1	0.751659	1.5745	1.06675	0.00732252	0.00960582
TREM2	9.29435	23.5626	1.34207	3.36893e-08	9.24365e-08
TREML3P	0.700333	4.59069	2.7126	1.95325e-10	7.98973e-10
TRIM16	5.06094	12.25	1.2753	2.16e-16	4.07369e-15
TRIM16L	10.7	25.8825	1.27437	3.18777e-12	1.88636e-11
TRIM45	1.95449	4.78889	1.2929	3.16573e-12	1.87407e-11
TRIM54	0.647402	3.73901	2.52992	4.05399e-12	2.34409e-11
TRIM6	0.869699	2.50794	1.52791	4.31369e-15	5.48608e-14
TRIM71	1.84858	4.37174	1.24179	5.21209e-06	1.03852e-05
TRIP13	2.85772	9.47636	1.72947	5.01906e-18	1.6102e-16
TRNP1	17.4304	51.4219	1.56078	2.22788e-08	6.28389e-08
TRPC1	0.790379	1.73328	1.13289	2.31332e-11	1.13707e-10
TRPM2	1.22207	2.73577	1.16262	1.05045e-06	2.30484e-06
TRPV2	5.15835	10.993	1.0916	8.69871e-06	1.67766e-05
TSPAN10	1.54512	3.255	1.07494	1.2334e-05	2.32351e-05
TSPAN13	39.8271	93.0211	1.22381	6.41845e-06	1.2617e-05
TSPAN15	13.3446	33.5804	1.33136	2.15305e-06	4.5232e-06
TSPAN5	2.3108	5.55711	1.26594	3.47554e-07	8.20123e-07
TSSK5P	0.629538	1.52596	1.27735	3.2203e-13	2.40925e-12
TTC26	0.973159	2.35315	1.27385	3.69598e-21	3.6037e-19
TTC36	13.5281	3.44578	-1.97305	1.26471e-12	8.22447e-12
TTC39A	2.25873	6.92955	1.61725	5.42252e-12	3.05145e-11
TTF2	1.37761	3.00518	1.12528	2.02793e-15	2.81682e-14
TTK	2.29051	5.80775	1.34231	2.31574e-14	2.32792e-13
TTLL4	6.09849	14.0357	1.20258	1.65528e-19	8.72562e-18
TTLL7	0.713346	1.70619	1.25811	2.6141e-08	7.29874e-08
TTR	3306.19	1496.09	-1.14397	1.39417e-15	2.02317e-14
TTYH3	27.9787	55.9643	1.00018	8.52436e-11	3.74571e-10
TUBA1A	17.8786	38.1624	1.09392	0.000136506	0.000222484
TUBA1C	11.6255	25.7161	1.14538	3.63461e-15	4.71078e-14
TUBA3C	4.51263	12.9345	1.51919	0.0042427	0.0057377
TUBB2B	2.5632	6.27428	1.2915	2.7114e-05	4.85345e-05
TUBB6	8.50954	17.3281	1.02596	0.0100057	0.0128999
TUFT1	7.74796	16.139	1.05866	1.30097e-18	5.04102e-17
TUSC3	4.16446	11.2082	1.42835	3.3697e-07	7.96791e-07
TWIST1	0.727288	2.15871	1.56957	0.00101842	0.00148774
TXNRD1	46.6689	124.502	1.41564	2.71389e-17	6.92066e-16
TYRO3	1.69412	5.03156	1.57047	4.62956e-12	2.64612e-11
UAP1L1	3.27548	8.56926	1.38747	2.50776e-07	6.04864e-07
UBASH3B	0.700775	2.26969	1.69547	1.12033e-11	5.90784e-11
UBE2C	26.3498	56.2744	1.09468	9.56815e-09	2.87603e-08
UCHL1	6.25092	42.1331	2.75281	5.07766e-05	8.75806e-05
UCK2	6.11748	13.5695	1.14936	1.67698e-25	1.25086e-22
UGT1A10	0.316386	2.8533	3.17288	1.98628e-07	4.87277e-07
UGT1A6	6.38904	12.9405	1.01823	3.93901e-06	7.98619e-06
UGT2B11	15.9617	42.9261	1.42724	1.70871e-08	4.91725e-08
UNC13D	2.44568	6.72975	1.46032	1.69767e-05	3.1282e-05
UPK1A	0.71505	1.55031	1.11644	3.49244e-05	6.16133e-05
UPP2	13.0386	5.72432	-1.18761	7.62247e-06	1.48294e-05
UROC1	46.7257	15.8884	-1.55624	3.69179e-11	1.74011e-10
USH1C	6.01071	15.2378	1.34205	1.07091e-10	4.62266e-10
USP27X	2.61895	5.38015	1.03866	8.17183e-12	4.41373e-11
VANGL2	0.862078	3.30978	1.94085	0.00548399	0.00729345
VCAN	3.60632	11.3524	1.65439	0.000891794	0.00131098
VEGFD	4.42536	9.12731	1.0444	0.000700322	0.00104328
VEPH1	0.88805	2.51486	1.50177	3.78533e-08	1.03028e-07
VLDLR	0.771666	3.37657	2.12951	2.53766e-10	1.0182e-09
VNN2	11.9261	25.1971	1.07913	5.98303e-05	0.000102274
VPS9D1-AS1	1.03569	2.39239	1.20787	1.50349e-05	2.79525e-05
VSIG1	1.70285	5.14301	1.59467	0.00174744	0.0024827
VSIG4	7.39075	16.4206	1.15172	0.00048221	0.000733817
VTCN1	3.04312	14.9437	2.29591	1.00159e-07	2.56291e-07
WASF1	6.26899	12.67	1.01511	5.99547e-16	9.79632e-15
WDR54	3.27031	6.82611	1.06163	7.48415e-09	2.29635e-08
WDR62	1.4691	3.37772	1.20111	8.63443e-13	5.82321e-12
WFDC21P	1.68417	5.25481	1.6416	0.00529539	0.00705894
WIF1	0.31056	2.33191	2.90856	3.48657e-07	8.22595e-07
WIPF3	1.65462	3.45417	1.06184	0.000832852	0.00122905
WLS	10.0354	23.2818	1.21411	7.20031e-05	0.000121674
WNT6	0.725007	2.20293	1.60336	0.000688955	0.00102706
WNT7B	0.631048	2.35594	1.90048	0.00888338	0.0115307
XCL1	1.21877	2.85219	1.22664	0.00068307	0.001019
XRCC2	1.13862	2.43481	1.09652	2.54381e-13	1.94508e-12
YBX3	6.4696	17.5308	1.43814	3.82706e-08	1.04012e-07
YJEFN3	1.02912	2.34691	1.18936	2.21517e-09	7.51726e-09
Z98257.1	1.31056	2.99892	1.19426	0.00270746	0.00376
ZC2HC1A	0.955449	2.39904	1.32821	4.73376e-14	4.37265e-13
ZC3HAV1L	0.741674	2.0526	1.46859	1.06843e-10	4.61325e-10
ZDHHC13	1.30704	2.814	1.10632	1.4362e-07	3.59183e-07
ZFP69B	0.773471	1.57829	1.02894	2.41056e-15	3.27514e-14
ZFPM2-AS1	1.45709	6.0857	2.06234	7.95317e-10	2.92446e-09
ZG16	12.8297	5.37254	-1.25581	1.8001e-11	9.04173e-11
ZG16B	1.12074	4.7697	2.08945	2.9695e-05	5.29449e-05
ZNF229	0.704346	2.05998	1.54827	2.47528e-07	5.97997e-07
ZNF239	1.04812	3.59319	1.77746	2.00092e-10	8.17352e-10
ZNF296	1.51712	3.61356	1.25209	6.68152e-11	2.99684e-10
ZNF415	0.754799	1.53674	1.02571	0.000403512	0.000619555
ZNF486	0.657341	2.12378	1.69192	1.10369e-06	2.41458e-06
ZNF532	1.94848	4.28387	1.13657	1.04606e-08	3.11791e-08
ZNF703	9.31544	22.6371	1.28099	9.56007e-07	2.11316e-06
ZNF711	0.791528	2.0681	1.38559	6.10539e-09	1.89959e-08
ZNF826P	0.618019	1.75046	1.50201	1.46382e-06	3.15157e-06
ZNF888	1.76083	3.86288	1.13343	3.36891e-08	9.24365e-08
ZNF93	0.588822	1.50315	1.35209	1.90526e-07	4.68712e-07
ZPLD1	0.197902	3.09864	3.96877	9.11311e-05	0.000151916
ZSWIM4	0.757833	1.58014	1.0601	4.04335e-08	1.09565e-07
ZSWIM5	2.0877	5.99199	1.52112	3.8188e-20	2.53196e-18
